# Supplementary material for: Engineered marble-like bovine fat tissue for cultured meat
Source: Commun Biol. 2022 Sep 8;5:927. doi: 10.1038/s42003-022-03852-5 (PMC9452530; doi:10.1038/s42003-022-03852-5)
Supplement: Supplementary file 3 — Supplementary Data 1 [file 42003_2022_3852_MOESM3_ESM.xlsx]

## Sheet: Data for Fig1m (2)
																t-Test: Two-Sample Assuming Equal Variances							Control			Diff
Sample Name	Target Name	CT																			PPARG	BMSC-I	1.02276	1.02944	0.949785	3.35914	4.27933	2.16176
ALG_0.3%DIFF(1)	GAPDH	22.6692		BMSC-I			GAPDH	PPARγ		DCt		DDCt		2^-DDCt			Variable 1	Variable 2				BMSC-II	1.22893	0.807209	1.00806	4.40065	3.02493	3.93978
ALG_0.3%DIFF(2)	GAPDH	23.3824			Control	WT	18.843	27.6852		8.84223		-0.0324745		1.02276		Mean	1.00066	3.26674				BMSC-III	1.19083	0.944739	0.888872	2.84203	2.19851	2.12326
ALG_0.3%DIFF(3)	GAPDH	22.6007					18.9964	27.8293		8.83285		-0.041853		1.02944		Variance	0.00195246	1.12743			LPL	BMSC-I	1.18792	0.590074	1.42662	3.07086	4.49408	2.1617
ALG_0.3%CONTROL(1)	GAPDH	18.843					18.8347	27.7837		8.94903		0.0743275		0.949785		Observations	3	3				BMSC-II	1.37873	0.781505	0.928088	5.34218	4.80558	7.88495
ALG_0.3%CONTROL(2)	GAPDH	18.8938			Diff	RN	22.6692	29.7958		7.12661		-1.74809		3.35914		Pooled Variance	0.564689					BMSC-III	1.24042	0.86375	0.933346	5.56495	5.38432	2.84758
ALG_0.3%CONTROL(3)	GAPDH	18.8957					23.088	29.8653		6.77732		-2.09738		4.27933		Hypothesized Mean Difference	0
ALG_0.3%DIFF(1)	GAPDH	23.088					22.229	29.9914		7.7625		-1.11221		2.16176		df	4
ALG_0.3%DIFF(2)	GAPDH	23.2447														t Stat	-3.69331
ALG_0.3%DIFF(3)	GAPDH	22.6122								8.8747						P(T<=t) one-tail	0.0104789
ALG_0.3%CONTROL(1)	GAPDH	18.9964														t Critical one-tail	2.13185
ALG_0.3%CONTROL(2)	GAPDH	18.7744		BMSC-II			GAPDH	PPARγ		DCt		DDCt		2^-DDCt		P(T<=t) two-tail	0.0209578	*
ALG_0.3%CONTROL(3)	GAPDH	18.9818			Control	WT	18.8938	26.82		7.92626		-0.2974		1.22893		t Critical two-tail	2.77645
ALG_0.3%DIFF(1)	GAPDH	22.229					18.7744	27.3071		8.53265		0.308986		0.807209
ALG_0.3%DIFF(2)	GAPDH	23.3484					18.7695	26.9816		8.21208		-0.0115859		1.00806		t-Test: Two-Sample Assuming Equal Variances
ALG_0.3%DIFF(3)	GAPDH	22.5287			Diff	RN	23.3824	29.4684		6.08595		-2.13772		4.40065
ALG_0.3%CONTROL(1)	GAPDH	18.8347					23.2447	29.8715		6.62676		-1.5969		3.02493			Variable 1	Variable 2
ALG_0.3%CONTROL(2)	GAPDH	18.7695					23.3484	29.594		6.24555		-1.97811		3.93978		Mean	1.01473	3.78845
ALG_0.3%CONTROL(3)	GAPDH	18.7861														Variance	0.0444951	0.490326
ALG_0.3%DIFF(1)	PPAR-gamma	29.7958								8.22366						Observations	3	3
ALG_0.3%DIFF(2)	PPAR-gamma	29.4684														Pooled Variance	0.267411
ALG_0.3%DIFF(3)	PPAR-gamma	29.4944		BMSC-III			GAPDH	PPARγ		DCt		DDCt		2^-DDCt		Hypothesized Mean Difference	0
ALG_0.3%CONTROL(1)	PPAR-gamma	27.6852			Control	WT	18.8957	27.0443		8.14857		-0.251966		1.19083		df	4
ALG_0.3%CONTROL(2)	PPAR-gamma	26.82					18.9818	27.4644		8.48255		0.0820128		0.944739		t Stat	-6.56929
ALG_0.3%CONTROL(3)	PPAR-gamma	27.0443					18.7861	27.3566		8.57049		0.169953		0.888872		P(T<=t) one-tail	0.00138921
ALG_0.3%DIFF(1)	PPAR-gamma	29.8653			Diff	RN	22.6007	29.4944		6.89361		-1.50692		2.84203		t Critical one-tail	2.13185
ALG_0.3%DIFF(2)	PPAR-gamma	29.8715					22.6122	29.8762		7.26401		-1.13653		2.19851		P(T<=t) two-tail	0.00277843	**
ALG_0.3%DIFF(3)	PPAR-gamma	29.8762					22.5287	29.843		7.31426		-1.08628		2.12326		t Critical two-tail	2.77645
ALG_0.3%CONTROL(1)	PPAR-gamma	27.8293
ALG_0.3%CONTROL(2)	PPAR-gamma	27.3071								8.40053						t-Test: Two-Sample Assuming Equal Variances
ALG_0.3%CONTROL(3)	PPAR-gamma	27.4644
ALG_0.3%DIFF(1)	PPAR-gamma	29.9914															Variable 1	Variable 2
ALG_0.3%DIFF(2)	PPAR-gamma	29.594														Mean	1.00815	2.38793
ALG_0.3%DIFF(3)	PPAR-gamma	29.843														Variance	0.0258099	0.156068
ALG_0.3%CONTROL(1)	PPAR-gamma	27.7837														Observations	3	3
ALG_0.3%CONTROL(2)	PPAR-gamma	26.9816														Pooled Variance	0.090939
ALG_0.3%CONTROL(3)	PPAR-gamma	27.3566														Hypothesized Mean Difference	0
																df	4
																t Stat	-5.6038
																P(T<=t) one-tail	0.00248995
																t Critical one-tail	2.13185
																P(T<=t) two-tail	0.0049799	**
																t Critical two-tail	2.77645
Sample Name	Target Name	Cт														t-Test: Two-Sample Assuming Equal Variances
BMSC-I- diff	18s	8.73531
BMSC-I- control	18s	8.17704		BMSC-I			18S	LPL		DCt		DDCt		2^-DDCt			Variable 1	Variable 2
BMSC-II- diff	18s	12.2944			Control	WT	8.17704	26.45		18.273		-0.248435		1.18792		Mean	1.0682	3.24221
BMSC-II- control	18s	15.4237					7.68556	26.968		19.2824		0.761032		0.590074		Variance	0.1857	1.38202
BMSC-III- diff	18s	10.6609					8.39767	26.4065		18.0088		-0.512598		1.42662		Observations	3	3
BMSC-III- control	18s	10.0114			Diff	RN	8.73531	25.6381		16.9028		-1.61864		3.07086		Pooled Variance	0.783858
9	18s	14.0651					8.89538	25.2488		16.3534		-2.16803		4.49408		Hypothesized Mean Difference	0
10	18s	9.30666					8.13021	25.5394		17.4092		-1.11217		2.1617		df	4
BMSC-I- diff	18s	8.89538														t Stat	-3.00738
BMSC-I- control	18s	7.68556								18.5214						P(T<=t) one-tail	0.0198262
BMSC-II- diff	18s	12.101														t Critical one-tail	2.13185
BMSC-II- control	18s	15.0097		BMSC-II			18s	LPL		DCt		DDCt		2^-DDCt		P(T<=t) two-tail	0.0396524	*
BMSC-III- diff	18s	10.2643			Control	WT	15.4237	35.3923		19.9686		-0.46334		1.37873		t Critical two-tail	2.77645
BMSC-III- control	18s	9.68844					15.0097	35.7973		20.7876		0.355673		0.781505			Variable 1	Variable 2
9	18s	13.9217					15.3861	35.9256		20.5396		0.107667		0.928088		Mean	1.02944	6.0109
10	18s	9.07236			Diff	RN	12.2944	30.3089		18.0145		-2.41743		5.34218		Variance	0.0968739	2.70602
BMSC-I- diff	18s	8.13021					12.101	30.2683		18.1672		-2.26471		4.80558		Observations	3	3
BMSC-I- control	18s	8.39767					12.5784	30.0313		17.4528		-2.9791		7.88495		Pooled Variance	1.40145
BMSC-II- diff	18s	12.5784														Hypothesized Mean Difference	0
BMSC-II- control	18s	15.3861								20.4319						df	4
BMSC-III- diff	18s	10.3445														t Stat	-5.15364
BMSC-III- control	18s	9.87604		BMSC-III			18S	LPL		DCt		DDCt		2^-DDCt		P(T<=t) one-tail	0.00336375
9	18s	14.2595			Control	WT	10.0114	28.0528		18.0413		-0.310829		1.24042		t Critical one-tail	2.13185
10	18s	8.86312					9.68844	28.2519		18.5635		0.211314		0.86375		P(T<=t) two-tail	0.0067275	**
BMSC-I- diff	LPL	25.6381					9.87604	28.3277		18.4517		0.0995156		0.933346		t Critical two-tail	2.77645
BMSC-I- control	LPL	26.45			Diff	RN	10.6609	26.5367		15.8758		-2.47637		5.56495
BMSC-II- diff	LPL	30.3089					10.2643	26.1877		15.9234		-2.42876		5.38432
BMSC-II- control	LPL	35.3923					10.3445	27.1869		16.8424		-1.50974		2.84758		t-Test: Two-Sample Assuming Equal Variances
BMSC-III- diff	LPL	26.5367
BMSC-III- control	LPL	28.0528								18.3522							Variable 1	Variable 2
9	LPL	31.3243														Mean	1.01251	4.59895
10	LPL	28.7657														Variance	0.0401698	2.30862
BMSC-I- diff	LPL	25.2488														Observations	3	3
BMSC-I- control	LPL	26.968														Pooled Variance	1.1744
BMSC-II- diff	LPL	30.2683														Hypothesized Mean Difference	0
BMSC-II- control	LPL	35.7973														df	4
BMSC-III- diff	LPL	26.1877														t Stat	-4.05324
BMSC-III- control	LPL	28.2519														P(T<=t) one-tail	0.0077172
9	LPL	30.7546														t Critical one-tail	2.13185
10	LPL	28.8218														P(T<=t) two-tail	0.0154344	**
BMSC-I- diff	LPL	25.5394														t Critical two-tail	2.77645
BMSC-I- control	LPL	26.4065
BMSC-II- diff	LPL	30.0313
BMSC-II- control	LPL	35.9256
BMSC-III- diff	LPL	27.1869
BMSC-III- control	LPL	28.3277
9	LPL	30.4887
10	LPL	28.3173
Singleplex
18s
95.0
1

## Sheet: Data for Fig 2b 
							Shrinkage percentage
		Alginate	Collagen				Alginate	Collagen
		area um^2	area um^3		AVG, Alginate	AVG, Collagen					Differentiation Alginate Vs. Collagen day7					Differentiation Alginate Vs. Collagen day14					Differentiation Alginate Vs. Collagen day21
Day 0		3.1375e+07	3.12585e+07		3.18108e+07	3.04224e+07	1.36993	-2.74831			t-Test: Two-Sample Assuming Equal Variances					t-Test: Two-Sample Assuming Equal Variances					t-Test: Two-Sample Assuming Equal Variances
		3.22466e+07	2.95863e+07				-1.36993	2.74831
												Variable 1	Variable 2				Variable 1	Variable 2				Variable 1	Variable 2
Day 7	dif	25915456	4070976				18.5326	86.6185			Mean	17.8298	88.1633			Mean	21.4621	88.1429			Mean	23.3002	88.7608
		26134319	3359290				17.8445	88.9579			Variance	1.8551	1.14905			Variance	2.38617	1.78427			Variance	0.0535321	4.43633
		26746631	3569607				15.9197	88.2665			Observations	4	4			Observations	4	4			Observations	4	4
		25759581	3404139				19.0226	88.8104			Pooled Variance	1.50207				Pooled Variance	2.08522				Pooled Variance	2.24493
	control	21186450	2606171				33.3986	91.4334			Hypothesized Mean Difference	0				Hypothesized Mean Difference	0				Hypothesized Mean Difference	0
		24811380	1772520				22.0033	94.1736			df	6				df	6				df	6
											t Stat	-81.1581				t Stat	-65.3039				t Stat	-61.7865
Day 14	dif	25357991	3326249				20.285	89.0665			P(T<=t) one-tail	1.17827e-10				P(T<=t) one-tail	4.33546e-10				P(T<=t) one-tail	6.04116e-10
		24351848	3483076				23.4479	88.551			t Critical one-tail	1.94318				t Critical one-tail	1.94318				t Critical one-tail	1.94318
		24836423	3410400				21.9246	88.7899			P(T<=t) two-tail	2.35654e-10				P(T<=t) two-tail	8.67092e-10				P(T<=t) two-tail	1.20823e-09
		25387890	4209152				20.191	86.1643			t Critical two-tail	2.44691				t Critical two-tail	2.44691				t Critical two-tail	2.44691
	control	18476013	1617919				41.9191	94.6818
		20696305	2389474				34.9394	92.1457
Day 21	dif	24457971	2685347				23.1143	91.1731
		24319819	3431253				23.5486	88.7213
		24464970	3315132				23.0923	89.103
		24352610	4245193				23.4455	86.0458
	control	14409131	1661565				54.7037	94.5384
		13587989	2171564				57.285	92.862
day 0
Alginate			collagen
7 day diff						14 day diff							21 day dif
	alginate		collagen				alginate		collagen					alginate			collagen
control

## Sheet: Data for Fig 2c
Alginate								Collagen								Area (um2)	Area (mm2)						Alginate	Collagen	compressive Young's Modulus (kPa)
Alginate		Alginate 2		Alginate 3		Alginate 4		Collagen		Collagen 2		Collagen 3			Alg1	2.64427e+07	26.4427								Alginate	Collagen
Strain	Stress	Strain	Stress	Strain	Stress	Strain	Stress	Strain	Stress	Strain	Stress	Strain	Stress		Alg2	2.56982e+07	25.6982					1	-0.0093	-0.7279	9.3	727.9
-1.84218e-06	-0.000159266	-2.84281e-06	-9.08464e-05	-4.27515e-06	-0.000519088	-1.19217e-06	-6.56622e-05	-4.90561e-06	-0.0247947	-1.70518e-06	0.00297472	-4.38174e-07	-0.0038565		Alg3	2.76905e+07	27.6905					2	-0.0096	-0.5945	9.6	594.5
-1.84218e-06	-0.000159266	-2.84281e-06	-9.08464e-05	-4.27515e-06	-0.000519088	-1.19217e-06	-6.56622e-05	-4.90561e-06	-0.0247947	-1.70518e-06	0.00297472	-4.38174e-07	-0.0038565		Coll1	1.39697e+06	1.39697					3	-0.0044	-0.7681	4.4	768.1
-1.84218e-06	-0.000159266	-2.84281e-06	-9.08464e-05	-4.27515e-06	-0.000519088	-1.19217e-06	-6.56622e-05	-4.90561e-06	-0.0247947	-1.70518e-06	0.00297472	-4.38174e-07	-0.0038565		Coll2	1.81071e+06	1.81071					4	-0.0097		9.7
-1.84218e-06	-0.000159266	-2.84281e-06	-9.08464e-05	-4.27515e-06	-0.000519088	-1.19217e-06	-6.56622e-05	-4.90561e-06	-0.0247947	-1.70518e-06	0.00297472	-4.38174e-07	-0.0038565		Coll3	2.18802e+06	2.18802								8.25	696.833
-1.84218e-06	-0.000159266	-2.84281e-06	-9.08464e-05	-4.27515e-06	-0.000519088	-1.19217e-06	-6.56622e-05	-4.90561e-06	-0.0247947	-1.70518e-06	0.00297472	-4.38174e-07	-0.0038565												1.28614	52.4662
-1.84218e-06	-0.000159266	-2.84281e-06	-9.08464e-05	-4.27515e-06	-0.000519088	-1.19217e-06	-6.56622e-05	-4.90561e-06	-0.0247947	-1.70518e-06	0.00297472	-4.38174e-07	-0.0038565
-1.84218e-06	-0.000159266	-2.84281e-06	-9.08464e-05	-4.27515e-06	-0.000519088	-1.19217e-06	-6.56622e-05	-4.90561e-06	-0.0247947	-1.70518e-06	0.00297472	-4.38174e-07	-0.0038565												t-Test: Two-Sample Assuming Equal Variances
-1.84218e-06	-0.000159266	-2.84281e-06	-9.08464e-05	-4.27515e-06	-0.000519088	-1.19217e-06	-6.56622e-05	-4.90561e-06	-0.0247947	-1.70518e-06	0.00297472	-4.38174e-07	-0.0038565
-1.84218e-06	-0.000159266	-2.84281e-06	-9.08464e-05	-4.27515e-06	-0.000519088	-1.19217e-06	-6.56622e-05	-4.90561e-06	-0.0247947	-1.70518e-06	0.00297472	-4.38174e-07	-0.0038565													Variable 1	Variable 2
-1.84218e-06	-0.000159266	-2.84281e-06	-9.08464e-05	-4.27515e-06	-0.000519088	-1.19217e-06	-6.56622e-05	-4.90561e-06	-0.0247947	-1.70518e-06	0.00297472	-4.38174e-07	-0.0038565												Mean	13.05	830.967
-1.84218e-06	-0.000159266	-2.84281e-06	-9.08464e-05	-4.27515e-06	-0.000519088	-1.19217e-06	-6.56622e-05	-4.90561e-06	-0.0247947	-1.70518e-06	0.00297472	-4.38174e-07	-0.0038565												Variance	42.7767	15115.9
-1.84218e-06	-0.000159266	-2.84281e-06	-9.08464e-05	-4.27515e-06	-0.000519088	-1.19217e-06	-6.56622e-05	-4.90561e-06	-0.0247947	-1.70518e-06	0.00297472	-4.38174e-07	-0.0038565												Observations	3	3
-1.84218e-06	-0.000159266	-2.84281e-06	-9.08464e-05	-4.27515e-06	-0.000519088	-1.19217e-06	-6.56622e-05	-4.90561e-06	-0.0247947	-1.70518e-06	0.00297472	-4.38174e-07	-0.0038565												Pooled Variance	6072.04
-1.84218e-06	-0.000159266	-2.84281e-06	-9.08464e-05	-4.27515e-06	-0.000519088	-1.19217e-06	-6.56622e-05	-4.90561e-06	-0.0247947	-1.70518e-06	0.00297472	-4.38174e-07	-0.0038565												Hypothesized Mean Difference	0
-1.84218e-06	-0.000159266	-2.84281e-06	-9.08464e-05	-4.27515e-06	-0.000519088	-1.19217e-06	-6.56622e-05	-4.90561e-06	-0.0247947	-1.70518e-06	0.00297472	-4.38174e-07	-0.0038565												df	5
-1.84218e-06	-0.000159266	-2.84281e-06	-9.08464e-05	-4.27515e-06	-0.000519088	-1.19217e-06	-6.56622e-05	-4.90561e-06	-0.0247947	-1.70518e-06	0.00297472	-4.38174e-07	-0.0038565												t Stat	-13.7431
-1.84218e-06	-0.000159266	-2.84281e-06	-9.08464e-05	-4.27515e-06	-0.000519088	-1.19217e-06	-6.56622e-05	-4.90561e-06	-0.0247947	-1.70518e-06	0.00297472	-4.38174e-07	-0.0038565												P(T<=t) one-tail	1.83033e-05
-1.84218e-06	-0.000159266	-2.84281e-06	-9.08464e-05	-4.27515e-06	-0.000519088	-1.19217e-06	-6.56622e-05	-4.90561e-06	-0.0247947	-1.70518e-06	0.00297472	-4.38174e-07	-0.0038565												t Critical one-tail	2.01505
-1.84218e-06	-0.000159266	-2.84281e-06	-9.08464e-05	-4.27515e-06	-0.000519088	-1.19217e-06	-6.56622e-05	-4.90561e-06	-0.0247947	-1.70518e-06	0.00297472	-4.38174e-07	-0.0038565												P(T<=t) two-tail	3.66067e-05
-1.84218e-06	-0.000159266	-2.84281e-06	-9.08464e-05	-4.27515e-06	-0.000519088	-1.19217e-06	-6.56622e-05	-4.90561e-06	-0.0247947	-1.70518e-06	0.00297472	-4.38174e-07	-0.0038565												t Critical two-tail	2.57058
-1.84218e-06	-0.000159266	-2.84281e-06	-9.08464e-05	-4.27515e-06	-0.000519088	-1.19217e-06	-6.56622e-05	-4.90561e-06	-0.0247947	-1.70518e-06	0.00297472	-4.38174e-07	-0.0038565
-1.84218e-06	-0.000159266	-2.84281e-06	-9.08464e-05	-4.27515e-06	-0.000519088	-1.19217e-06	-6.56622e-05	-4.90561e-06	-0.0247947	-1.70518e-06	0.00297472	-4.38174e-07	-0.0038565
-1.84218e-06	-0.000159266	-2.84281e-06	-9.08464e-05	-4.27515e-06	-0.000519088	-1.19217e-06	-6.56622e-05	-4.90561e-06	-0.0247947	-1.70518e-06	0.00297472	-4.38174e-07	-0.0038565
-1.84218e-06	-0.000159266	-2.84281e-06	-9.08464e-05	-4.27515e-06	-0.000519088	-1.19217e-06	-6.56622e-05	-4.90561e-06	-0.0247947	-1.70518e-06	0.00297472	-4.38174e-07	-0.0038565
-1.84218e-06	-0.000159266	-2.84281e-06	-9.08464e-05	-4.27515e-06	-0.000519088	-1.19217e-06	-6.56622e-05	-4.90561e-06	-0.0247947	-1.70518e-06	0.00297472	-4.38174e-07	-0.0038565
-1.84218e-06	-0.000159266	-2.84281e-06	-9.08464e-05	-4.27515e-06	-0.000519088	-1.19217e-06	-6.56622e-05	-4.90561e-06	-0.0247947	-1.70518e-06	0.00297472	-4.38174e-07	-0.0038565
-1.84218e-06	-0.000159266	-2.84281e-06	-9.08464e-05	-4.27515e-06	-0.000519088	-1.19217e-06	-6.56622e-05	-4.90561e-06	-0.0247947	-1.70518e-06	0.00297472	-4.38174e-07	-0.0038565
-1.84218e-06	-0.000159266	-2.84281e-06	-9.08464e-05	-4.27515e-06	-0.000519088	-1.19217e-06	-6.56622e-05	-4.90561e-06	-0.0247947	-1.70518e-06	0.00297472	-4.38174e-07	-0.0038565
-1.84218e-06	-0.000159266	-2.84281e-06	-9.08464e-05	-4.27515e-06	-0.000519088	-1.19217e-06	-6.56622e-05	-4.90561e-06	-0.0247947	-1.70518e-06	0.00297472	-4.38174e-07	-0.0038565
-1.84218e-06	-0.000159266	-2.84281e-06	-9.08464e-05	-4.27515e-06	-0.000519088	-1.19217e-06	-6.56622e-05	-4.90561e-06	-0.0247947	-1.70518e-06	0.00297472	-4.38174e-07	-0.0038565
-1.84218e-06	-0.000159266	-2.84281e-06	-9.08464e-05	-4.27515e-06	-0.000519088	-1.19217e-06	-6.56622e-05	-4.90561e-06	-0.0247947	-1.70518e-06	0.00297472	-4.38174e-07	-0.0038565
-1.84218e-06	-0.000159266	-2.84281e-06	-9.08464e-05	-4.27515e-06	-0.000519088	-1.19217e-06	-6.56622e-05	-4.90561e-06	-0.0247947	-1.70518e-06	0.00297472	-4.38174e-07	-0.0038565
-1.84218e-06	-0.000159266	-2.84281e-06	-9.08464e-05	-4.27515e-06	-0.000519088	-1.19217e-06	-6.56622e-05	-4.90561e-06	-0.0247947	-1.70518e-06	0.00297472	-4.38174e-07	-0.0038565
-1.84218e-06	-0.000159266	-2.84281e-06	-9.08464e-05	-4.27515e-06	-0.000519088	-1.19217e-06	-6.56622e-05	-4.90561e-06	-0.0247947	-1.70518e-06	0.00297472	-4.38174e-07	-0.0038565
-1.84218e-06	-0.000159266	-2.84281e-06	-9.08464e-05	-4.27515e-06	-0.000519088	-1.19217e-06	-6.56622e-05	-4.90561e-06	-0.0247947	-1.70518e-06	0.00297472	-4.38174e-07	-0.0038565
-1.84218e-06	-0.000159266	-2.84281e-06	-9.08464e-05	-4.27515e-06	-0.000519088	-1.19217e-06	-6.56622e-05	-4.90561e-06	-0.0247947	-1.70518e-06	0.00297472	-4.38174e-07	-0.0038565
-1.84218e-06	-0.000159266	-2.84281e-06	-9.08464e-05	-4.27515e-06	-0.000519088	-1.19217e-06	-6.56622e-05	-4.90561e-06	-0.0247947	-1.70518e-06	0.00297472	-4.38174e-07	-0.0038565
-1.84218e-06	-0.000159266	-2.84281e-06	-9.08464e-05	-4.27515e-06	-0.000519088	-1.19217e-06	-6.56622e-05	-4.90561e-06	-0.0247947	-1.70518e-06	0.00297472	-4.38174e-07	-0.0038565
-1.84218e-06	-0.000159266	-2.84281e-06	-9.08464e-05	-4.27515e-06	-0.000519088	-1.19217e-06	-6.56622e-05	-4.90561e-06	-0.0247947	-1.70518e-06	0.00297472	-4.38174e-07	-0.0038565
-1.84218e-06	-0.000159266	-2.84281e-06	-9.08464e-05	-4.27515e-06	-0.000519088	-1.19217e-06	-6.56622e-05	-4.90561e-06	-0.0247947	-1.70518e-06	0.00297472	-4.38174e-07	-0.0038565
-1.84218e-06	-0.000159266	-2.84281e-06	-9.08464e-05	-4.27515e-06	-0.000519088	-1.19217e-06	-6.56622e-05	-4.90561e-06	-0.0247947	-1.70518e-06	0.00297472	-4.38174e-07	-0.0038565
-1.84218e-06	-0.000159266	-2.84281e-06	-9.08464e-05	-4.27515e-06	-0.000519088	-1.19217e-06	-6.56622e-05	-4.90561e-06	-0.0247947	-1.70518e-06	0.00297472	-4.38174e-07	-0.0038565
-1.84218e-06	-0.000159266	-2.84281e-06	-9.08464e-05	-4.27515e-06	-0.000519088	-1.19217e-06	-6.56622e-05	-4.90561e-06	-0.0247947	-1.70518e-06	0.00297472	-4.38174e-07	-0.0038565
-1.84218e-06	-0.000159266	-2.84281e-06	-9.08464e-05	-4.27515e-06	-0.000519088	-1.19217e-06	-6.56622e-05	-4.90561e-06	-0.0247947	-1.70518e-06	0.00297472	-4.38174e-07	-0.0038565
-1.84218e-06	-0.000159266	-2.84281e-06	-9.08464e-05	-4.27515e-06	-0.000519088	-1.19217e-06	-6.56622e-05	-4.90561e-06	-0.0247947	-1.70518e-06	0.00297472	-4.38174e-07	-0.0038565
-1.84218e-06	-0.000159266	-2.84281e-06	-9.08464e-05	-4.27515e-06	-0.000519088	-1.19217e-06	-6.56622e-05	-4.90561e-06	-0.0247947	-1.70518e-06	0.00297472	-4.38174e-07	-0.0038565
-1.84218e-06	-0.000159266	-2.84281e-06	-9.08464e-05	-4.27515e-06	-0.000519088	-1.19217e-06	-6.56622e-05	-4.90561e-06	-0.0247947	-1.70518e-06	0.00297472	-4.38174e-07	-0.0038565
-1.84218e-06	-0.000159266	-2.84281e-06	-9.08464e-05	-4.27515e-06	-0.000519088	-1.19217e-06	-6.56622e-05	-4.90561e-06	-0.0240519	-0.000189592	0.00153371	-4.38174e-07	-0.0038565
-1.84218e-06	-0.000159266	-2.84281e-06	-9.08464e-05	-4.27515e-06	-0.000519088	-1.19217e-06	-6.56622e-05	-0.00134008	-0.0240519	-0.000189592	0.00153371	-4.38174e-07	-0.0038565
-1.84218e-06	-0.000159266	-2.84281e-06	-9.08464e-05	-4.27515e-06	-0.000519088	-1.19217e-06	-6.56622e-05	-0.00134008	-0.0240519	-0.000189592	0.00153371	-4.38174e-07	-0.0038565
-1.84218e-06	-0.000159266	-2.84281e-06	-9.08464e-05	-4.27515e-06	-0.000519088	-1.19217e-06	-6.56622e-05	-0.00134008	-0.0240519	-0.000189592	0.00153371	-4.38174e-07	-0.0038565
-1.84218e-06	-0.000159266	-2.84281e-06	-9.08464e-05	-4.27515e-06	-0.000519088	-1.19217e-06	-6.56622e-05	-0.00134008	-0.0240519	-0.000189592	0.00153371	-4.38174e-07	-0.0038565
-1.84218e-06	-0.000159266	-2.84281e-06	-9.08464e-05	-4.27515e-06	-0.000519088	-1.19217e-06	-6.56622e-05	-0.00134008	-0.0240519	-0.000189592	0.00153371	-4.38174e-07	-0.0038565
-1.84218e-06	-0.000159266	-2.84281e-06	-9.08464e-05	-4.27515e-06	-0.000519088	-1.19217e-06	-6.56622e-05	-0.00134008	-0.0240519	-0.000189592	0.00153371	-4.38174e-07	-0.0038565
-1.84218e-06	-0.000159266	-2.84281e-06	-9.08464e-05	-4.27515e-06	-0.000519088	-1.19217e-06	-6.56622e-05	-0.00134008	-0.0240519	-0.000189592	0.00153371	-4.38174e-07	-0.0038565
-1.84218e-06	-0.000159266	-2.84281e-06	-9.08464e-05	-4.27515e-06	-0.000519088	-1.19217e-06	-6.56622e-05	-0.00134008	-0.0240519	-0.000189592	0.00153371	-4.38174e-07	-0.0038565
-1.84218e-06	-0.000159266	-2.84281e-06	-9.08464e-05	-4.27515e-06	-0.000519088	-1.19217e-06	-6.56622e-05	-0.00134008	-0.0240519	-0.000189592	0.00153371	-4.38174e-07	-0.0038565
-1.84218e-06	-0.000159266	-2.84281e-06	-9.08464e-05	-4.27515e-06	-0.000519088	-1.19217e-06	-6.56622e-05	-0.00134008	-0.0240519	-0.000189592	0.00153371	-4.38174e-07	-0.0038565
-1.84218e-06	-0.000159266	-2.84281e-06	-9.08464e-05	-4.27515e-06	-0.000519088	-1.19217e-06	-6.56622e-05	-0.00134008	-0.0240519	-0.000189592	0.00153371	-4.38174e-07	-0.0038565
-1.84218e-06	-0.000159266	-2.84281e-06	-9.08464e-05	-4.27515e-06	-0.000519088	-1.19217e-06	-6.56622e-05	-0.00134008	-0.0240519	-0.000189592	0.00153371	-4.38174e-07	-0.0038565
-1.84218e-06	-0.000159266	-2.84281e-06	-9.08464e-05	-4.27515e-06	-0.000519088	-1.19217e-06	-6.56622e-05	-0.00134008	-0.0240519	-0.000189592	0.00153371	-4.38174e-07	-0.0038565
-1.84218e-06	-0.000159266	-2.84281e-06	-9.08464e-05	-4.27515e-06	-0.000519088	-1.19217e-06	-6.56622e-05	-0.00134008	-0.0240519	-0.000189592	0.00153371	-4.38174e-07	-0.0038565
-1.84218e-06	-0.000159266	-2.84281e-06	-9.08464e-05	-4.27515e-06	-0.000519088	-1.19217e-06	-6.56622e-05	-0.00134008	-0.0240519	-0.000189592	0.00153371	-4.38174e-07	-0.0038565
-1.84218e-06	-0.000159266	-2.84281e-06	-9.08464e-05	-4.27515e-06	-0.000519088	-1.19217e-06	-6.56622e-05	-0.00134008	-0.0240519	-0.000189592	0.00153371	-4.38174e-07	-0.0038565
-1.84218e-06	-0.000159266	-2.84281e-06	-9.08464e-05	-4.27515e-06	-0.000519088	-1.19217e-06	-6.56622e-05	-0.00134008	-0.0240519	-0.000189592	0.00153371	-4.38174e-07	-0.0038565
-1.84218e-06	-0.000159266	-2.84281e-06	-9.08464e-05	-4.27515e-06	-0.000519088	-1.19217e-06	-6.56622e-05	-0.00134008	-0.0240519	-0.000189592	0.00153371	-4.38174e-07	-0.0038565
-1.84218e-06	-0.000159266	-2.84281e-06	-9.08464e-05	-4.27515e-06	-0.000519088	-1.19217e-06	-6.56622e-05	-0.00134008	-0.0240519	-0.000189592	0.00153371	-4.38174e-07	-0.0038565
-1.84218e-06	-0.000159266	-2.84281e-06	-9.08464e-05	-4.27515e-06	-0.000519088	-1.19217e-06	-6.56622e-05	-0.00134008	-0.0240519	-0.000189592	0.00153371	-4.38174e-07	-0.0038565
-0.00560591	-0.000124066	-2.84281e-06	-9.08464e-05	-4.27515e-06	-0.000519088	-1.19217e-06	-6.56622e-05	-0.00134008	-0.0240519	-0.000189592	0.00153371	-4.38174e-07	-0.0038565
-0.00560591	-0.000124066	-2.84281e-06	-9.08464e-05	-4.27515e-06	-0.000519088	-1.19217e-06	-6.56622e-05	-0.00134008	-0.0240519	-0.000189592	0.00153371	-4.38174e-07	-0.0038565
-0.00560591	-0.000124066	-2.84281e-06	-9.08464e-05	-4.27515e-06	-0.000519088	-1.19217e-06	-6.56622e-05	-0.00134008	-0.0240519	-0.000189592	0.00153371	-4.38174e-07	-0.0038565
-0.00560591	-0.000124066	-2.84281e-06	-9.08464e-05	-4.27515e-06	-0.000519088	-1.19217e-06	-6.56622e-05	-0.00134008	-0.0240519	-0.000189592	0.00153371	-4.38174e-07	-0.0038565
-0.00560591	-0.000124066	-2.84281e-06	-9.08464e-05	-4.27515e-06	-0.000519088	-1.19217e-06	-6.56622e-05	-0.00134008	-0.0240519	-0.000189592	0.00153371	-4.38174e-07	-0.0038565
-0.00560591	-0.000124066	-2.84281e-06	-9.08464e-05	-4.27515e-06	-0.000519088	-1.19217e-06	-6.56622e-05	-0.00134008	-0.0240519	-0.000189592	0.00153371	-4.38174e-07	-0.0038565
-0.00560591	-0.000124066	-0.00145752	-9.61903e-05	-4.27515e-06	-0.000519088	-1.19217e-06	-6.56622e-05	-0.00134008	-0.0240519	-0.000189592	0.00153371	-4.38174e-07	-0.0038565
-0.00560591	-0.000124066	-0.00145752	-9.61903e-05	-4.27515e-06	-0.000519088	-1.19217e-06	-6.56622e-05	-0.00134008	-0.0240519	-0.000189592	0.00153371	-4.38174e-07	-0.0038565
-0.00560591	-0.000124066	-0.00145752	-9.61903e-05	-4.27515e-06	-0.000519088	-1.19217e-06	-6.56622e-05	-0.00134008	-0.0240519	-0.000189592	0.00153371	-4.38174e-07	-0.0038565
-0.00560591	-0.000124066	-0.00145752	-9.61903e-05	-4.27515e-06	-0.000519088	-1.19217e-06	-6.56622e-05	-0.00134008	-0.0240519	-0.000189592	0.00153371	-4.38174e-07	-0.0038565
-0.00560591	-0.000124066	-0.00145752	-9.61903e-05	-4.27515e-06	-0.000519088	-1.19217e-06	-6.56622e-05	-0.00134008	-0.0240519	-0.000189592	0.00153371	-4.38174e-07	-0.0038565
-0.00560591	-0.000124066	-0.00145752	-9.61903e-05	-4.27515e-06	-0.000519088	-1.19217e-06	-6.56622e-05	-0.00134008	-0.0240519	-0.000189592	0.00153371	-4.38174e-07	-0.0038565
-0.00560591	-0.000124066	-0.00145752	-9.61903e-05	-4.27515e-06	-0.000519088	-1.19217e-06	-6.56622e-05	-0.00134008	-0.0240519	-0.000189592	0.00153371	-4.38174e-07	-0.0038565
-0.00560591	-0.000124066	-0.00145752	-9.61903e-05	-4.27515e-06	-0.000519088	-1.19217e-06	-6.56622e-05	-0.00134008	-0.0240519	-0.000189592	0.00153371	-4.38174e-07	-0.0038565
-0.00560591	-0.000124066	-0.00145752	-9.61903e-05	-4.27515e-06	-0.000519088	-1.19217e-06	-6.56622e-05	-0.00134008	-0.0240519	-0.000189592	0.00153371	-4.38174e-07	-0.0038565
-0.00560591	-0.000124066	-0.00145752	-9.61903e-05	-4.27515e-06	-0.000519088	-1.19217e-06	-6.56622e-05	-0.00134008	-0.0240519	-0.000189592	0.00153371	-4.38174e-07	-0.0038565
-0.00560591	-0.000124066	-0.00145752	-9.61903e-05	-4.27515e-06	-0.000519088	-1.19217e-06	-6.56622e-05	-0.00134008	-0.0240519	-0.000189592	0.00153371	-4.38174e-07	-0.0038565
-0.00560591	-0.000124066	-0.00145752	-9.61903e-05	-4.27515e-06	-0.000519088	-1.19217e-06	-6.56622e-05	-0.00134008	-0.0240519	-0.000189592	0.00153371	-4.38174e-07	-0.0038565
-0.00560591	-0.000124066	-0.00145752	-9.61903e-05	-4.27515e-06	-0.000519088	-1.19217e-06	-6.56622e-05	-0.00134008	-0.0240519	-0.000189592	0.00153371	-4.38174e-07	-0.0038565
-0.00560591	-0.000124066	-0.00145752	-9.61903e-05	-4.27515e-06	-0.000519088	-1.19217e-06	-6.56622e-05	-0.00134008	-0.0240519	-0.000189592	0.00153371	-4.38174e-07	-0.0038565
-0.00560591	-0.000124066	-0.00145752	-9.61903e-05	-4.27515e-06	-0.000519088	-0.002383	-0.000111028	-0.00134008	-0.0240519	-0.000189592	0.00153371	-4.38174e-07	-0.0038565
-0.00560591	-0.000124066	-0.00145752	-9.61903e-05	-4.27515e-06	-0.000519088	-0.002383	-0.000111028	-0.00134008	-0.0240519	-0.000189592	0.00153371	-4.38174e-07	-0.0038565
-0.00560591	-0.000124066	-0.00145752	-9.61903e-05	-4.27515e-06	-0.000519088	-0.002383	-0.000111028	-0.00134008	-0.0240519	-0.000189592	0.00153371	-4.38174e-07	-0.0038565
-0.00560591	-0.000124066	-0.00145752	-9.61903e-05	-4.27515e-06	-0.000519088	-0.002383	-0.000111028	-0.00134008	-0.0240519	-0.000189592	0.00153371	-4.38174e-07	-0.0038565
-0.00560591	-0.000124066	-0.00145752	-9.61903e-05	-4.27515e-06	-0.000519088	-0.002383	-0.000111028	-0.00134008	-0.0240519	-0.000189592	0.00153371	-4.38174e-07	-0.0038565
-0.00560591	-0.000124066	-0.00145752	-9.61903e-05	-4.27515e-06	-0.000519088	-0.002383	-0.000111028	-0.00134008	-0.0240519	-0.000189592	0.00153371	-4.38174e-07	-0.0038565
-0.00560591	-0.000124066	-0.00145752	-9.61903e-05	-4.27515e-06	-0.000519088	-0.002383	-0.000111028	-0.00134008	-0.0240519	-0.000189592	0.00153371	-4.38174e-07	-0.0038565
-0.00560591	-0.000124066	-0.00145752	-9.61903e-05	-4.27515e-06	-0.000519088	-0.002383	-0.000111028	-0.00134008	-0.0240519	-0.000189592	0.00153371	-4.38174e-07	-0.0038565
-0.00560591	-0.000124066	-0.00145752	-9.61903e-05	-4.27515e-06	-0.000519088	-0.002383	-0.000111028	-0.00134008	-0.0240519	-0.000189592	0.00153371	-4.38174e-07	-0.0038565
-0.00560591	-0.000124066	-0.00145752	-9.61903e-05	-4.27515e-06	-0.000519088	-0.002383	-0.000111028	-0.00134008	-0.0240519	-0.000189592	0.00153371	-4.38174e-07	-0.0038565
-0.00560591	-0.000124066	-0.00145752	-9.61903e-05	-4.27515e-06	-0.000519088	-0.002383	-0.000111028	-0.00134008	-0.0240519	-0.000189592	0.00153371	-4.38174e-07	-0.0038565
-0.00560591	-0.000124066	-0.00145752	-9.61903e-05	-4.27515e-06	-0.000519088	-0.002383	-0.000111028	-0.00134008	-0.0240519	-0.000189592	0.00153371	-4.38174e-07	-0.0038565
-0.00560591	-0.000124066	-0.00145752	-9.61903e-05	-4.27515e-06	-0.000519088	-0.002383	-0.000111028	-0.00134008	-0.0240519	-0.000189592	0.00153371	-4.38174e-07	-0.0038565
-0.00560591	-0.000124066	-0.00145752	-9.61903e-05	-4.27515e-06	-0.000519088	-0.002383	-0.000111028	-0.00134008	-0.0240519	-0.000189592	0.00153371	-4.38174e-07	-0.0038565
-0.00560591	-0.000124066	-0.00145752	-9.61903e-05	-4.27515e-06	-0.000519088	-0.002383	-0.000111028	-0.00134008	-0.0240519	-0.000189592	0.00153371	-4.38174e-07	-0.0038565
-0.00560591	-0.000124066	-0.00145752	-9.61903e-05	-4.27515e-06	-0.000519088	-0.002383	-0.000111028	-0.00134008	-0.0240519	-0.000189592	0.00153371	-4.38174e-07	-0.0038565
-0.00560591	-0.000124066	-0.00145752	-9.61903e-05	-4.27515e-06	-0.000519088	-0.002383	-0.000111028	-0.00134008	-0.0240519	-0.000189592	0.00153371	-4.38174e-07	-0.0038565
-0.00560591	-0.000124066	-0.00145752	-9.61903e-05	-4.27515e-06	-0.000519088	-0.002383	-0.000111028	-0.00134008	-0.0240519	-0.000189592	0.00153371	-4.38174e-07	-0.0038565
-0.00560591	-0.000124066	-0.00145752	-9.61903e-05	-4.27515e-06	-0.000519088	-0.002383	-0.000111028	-0.00134008	-0.0240519	-0.000189592	0.00153371	-4.38174e-07	-0.0038565
-0.00560591	-0.000124066	-0.00145752	-9.61903e-05	-4.27515e-06	-0.000519088	-0.002383	-0.000111028	-0.00134008	-0.0240519	-0.000189592	0.00153371	-4.38174e-07	-0.0038565
-0.00560591	-0.000124066	-0.00145752	-9.61903e-05	-4.27515e-06	-0.000519088	-0.002383	-0.000111028	-0.00134008	-0.0240519	-0.000189592	0.00153371	-4.38174e-07	-0.0038565
-0.00560591	-0.000124066	-0.00145752	-9.61903e-05	-4.27515e-06	-0.000519088	-0.002383	-0.000111028	-0.00134008	-0.0240519	-0.000189592	0.00153371	-4.38174e-07	-0.0038565
-0.00560591	-0.000124066	-0.00145752	-9.61903e-05	-4.27515e-06	-0.000519088	-0.002383	-0.000111028	-0.00134008	-0.0240519	-0.000189592	0.00153371	-4.38174e-07	-0.0038565
-0.00560591	-0.000124066	-0.00145752	-9.61903e-05	-4.27515e-06	-0.000519088	-0.002383	-0.000111028	-0.00134008	-0.0240519	-0.000189592	0.00153371	-4.38174e-07	-0.0038565
-0.00560591	-0.000124066	-0.00145752	-9.61903e-05	-4.27515e-06	-0.000519088	-0.002383	-0.000111028	-0.00134008	-0.0240519	-0.000189592	0.00153371	-4.38174e-07	-0.0038565
-0.00560591	-0.000124066	-0.00145752	-9.61903e-05	-4.27515e-06	-0.000519088	-0.002383	-0.000111028	-0.00134008	-0.0240519	-0.000189592	0.00153371	-4.38174e-07	-0.0038565
-0.00560591	-0.000124066	-0.00145752	-9.61903e-05	-4.27515e-06	-0.000519088	-0.002383	-0.000111028	-0.00134008	-0.0240519	-0.000189592	0.00153371	-4.38174e-07	-0.0038565
-0.00560591	-0.000124066	-0.00145752	-9.61903e-05	-4.27515e-06	-0.000519088	-0.002383	-0.000111028	-0.00134008	-0.0240519	-0.000189592	0.00153371	-4.38174e-07	-0.0038565
-0.00560591	-0.000124066	-0.00145752	-9.61903e-05	-4.27515e-06	-0.000519088	-0.002383	-0.000111028	-0.00134008	-0.0240519	-0.000189592	0.00153371	-4.38174e-07	-0.0038565
-0.00560591	-0.000124066	-0.00145752	-9.61903e-05	-4.27515e-06	-0.000519088	-0.002383	-0.000111028	-0.00134008	-0.0240519	-0.000189592	0.00153371	-4.38174e-07	-0.0038565
-0.00560591	-0.000124066	-0.00145752	-9.61903e-05	-4.27515e-06	-0.000519088	-0.002383	-0.000111028	-0.00134008	-0.0240519	-0.000189592	0.00153371	-4.38174e-07	-0.0038565
-0.00560591	-0.000124066	-0.00145752	-9.61903e-05	-4.27515e-06	-0.000519088	-0.002383	-0.000111028	-0.00134008	-0.0240519	-0.000189592	0.00153371	-4.38174e-07	-0.0038565
-0.00560591	-0.000124066	-0.00145752	-9.61903e-05	-4.27515e-06	-0.000519088	-0.002383	-0.000111028	-0.00134008	-0.0240519	-0.000189592	0.00153371	-0.00918641	-0.00274069
-0.00560591	-0.000124066	-0.00145752	-9.61903e-05	-4.27515e-06	-0.000519088	-0.002383	-0.000111028	-0.00134008	-0.0240519	-0.000189592	0.00153371	-0.00918641	-0.00274069
-0.00560591	-0.000124066	-0.00145752	-9.61903e-05	-4.27515e-06	-0.000519088	-0.002383	-0.000111028	-0.00134008	-0.0240519	-0.000189592	0.00153371	-0.00918641	-0.00274069
-0.00560591	-0.000124066	-0.00145752	-9.61903e-05	-4.27515e-06	-0.000519088	-0.002383	-0.000111028	-0.00134008	-0.0240519	-0.000189592	0.00153371	-0.00918641	-0.00274069
-0.00560591	-0.000124066	-0.00145752	-9.61903e-05	-4.27515e-06	-0.000519088	-0.002383	-0.000111028	-0.00134008	-0.0240519	-0.000189592	0.00153371	-0.00918641	-0.00274069
-0.00560591	-0.000124066	-0.00145752	-9.61903e-05	-4.27515e-06	-0.000519088	-0.002383	-0.000111028	-0.00134008	-0.0240519	-0.000189592	0.00153371	-0.00918641	-0.00274069
-0.00560591	-0.000124066	-0.00145752	-9.61903e-05	-4.27515e-06	-0.000519088	-0.002383	-0.000111028	-0.00134008	-0.0240519	-0.000189592	0.00153371	-0.00918641	-0.00274069
-0.00560591	-0.000124066	-0.00145752	-9.61903e-05	-4.27515e-06	-0.000519088	-0.002383	-0.000111028	-0.00134008	-0.0240519	-0.000189592	0.00153371	-0.00918641	-0.00274069
-0.00560591	-0.000124066	-0.00145752	-9.61903e-05	-4.27515e-06	-0.000519088	-0.002383	-0.000111028	-0.00134008	-0.0240519	-0.000189592	0.00153371	-0.00918641	-0.00274069
-0.00560591	-0.000124066	-0.00145752	-9.61903e-05	-4.27515e-06	-0.000519088	-0.002383	-0.000111028	-0.00134008	-0.0240519	-0.000189592	0.00153371	-0.00918641	-0.00274069
-0.00560591	-0.000124066	-0.00145752	-9.61903e-05	-4.27515e-06	-0.000519088	-0.002383	-0.000111028	-0.00134008	-0.0240519	-0.000189592	0.00153371	-0.00918641	-0.00274069
-0.00560591	-0.000124066	-0.00145752	-9.61903e-05	-4.27515e-06	-0.000519088	-0.002383	-0.000111028	-0.00134008	-0.0240519	-0.000189592	0.00153371	-0.00918641	-0.00274069
-0.00560591	-0.000124066	-0.00145752	-9.61903e-05	-0.00754969	-0.000611665	-0.002383	-0.000111028	-0.00134008	-0.0240519	-0.000189592	0.00153371	-0.00918641	-0.00274069
-0.00560591	-0.000124066	-0.00145752	-9.61903e-05	-0.00754969	-0.000611665	-0.002383	-0.000111028	-0.00134008	-0.0240519	-0.000189592	0.00153371	-0.00918641	-0.00274069
-0.00560591	-0.000124066	-0.00145752	-9.61903e-05	-0.00754969	-0.000611665	-0.002383	-0.000111028	-0.00134008	-0.0240519	-0.000189592	0.00153371	-0.00918641	-0.00274069
-0.00560591	-0.000124066	-0.00145752	-9.61903e-05	-0.00754969	-0.000611665	-0.002383	-0.000111028	-0.00134008	-0.0240519	-0.000189592	0.00153371	-0.00918641	-0.00274069
-0.00560591	-0.000124066	-0.00145752	-9.61903e-05	-0.00754969	-0.000611665	-0.002383	-0.000111028	-0.00134008	-0.0240519	-0.000189592	0.00153371	-0.00918641	-0.00274069
-0.00560591	-0.000124066	-0.00145752	-9.61903e-05	-0.00754969	-0.000611665	-0.002383	-0.000111028	-0.00134008	-0.0240519	-0.000189592	0.00153371	-0.00918641	-0.00274069
-0.00560591	-0.000124066	-0.00145752	-9.61903e-05	-0.00754969	-0.000611665	-0.002383	-0.000111028	-0.00134008	-0.0240519	-0.000189592	0.00153371	-0.00918641	-0.00274069
-0.00560591	-0.000124066	-0.00145752	-9.61903e-05	-0.00754969	-0.000611665	-0.002383	-0.000111028	-0.00134008	-0.0240519	-0.000189592	0.00153371	-0.00918641	-0.00274069
-0.00560591	-0.000124066	-0.00145752	-9.61903e-05	-0.00754969	-0.000611665	-0.002383	-0.000111028	-0.00134008	-0.0240519	-0.000189592	0.00153371	-0.00918641	-0.00274069
-0.00560591	-0.000124066	-0.00145752	-9.61903e-05	-0.00754969	-0.000611665	-0.002383	-0.000111028	-0.0156415	-0.0241065	-0.000189592	0.00153371	-0.00918641	-0.00274069
-0.00560591	-0.000124066	-0.00145752	-9.61903e-05	-0.00754969	-0.000611665	-0.002383	-0.000111028	-0.0156415	-0.0241065	-0.0116441	0.00344663	-0.00918641	-0.00274069
-0.00560591	-0.000124066	-0.00145752	-9.61903e-05	-0.00754969	-0.000611665	-0.002383	-0.000111028	-0.0156415	-0.0241065	-0.0116441	0.00344663	-0.00918641	-0.00274069
-0.00560591	-0.000124066	-0.00145752	-9.61903e-05	-0.00754969	-0.000611665	-0.002383	-0.000111028	-0.0156415	-0.0241065	-0.0116441	0.00344663	-0.00918641	-0.00274069
-0.00560591	-0.000124066	-0.00145752	-9.61903e-05	-0.00754969	-0.000611665	-0.002383	-0.000111028	-0.0156415	-0.0241065	-0.0116441	0.00344663	-0.00918641	-0.00274069
-0.00560591	-0.000124066	-0.00145752	-9.61903e-05	-0.00754969	-0.000611665	-0.002383	-0.000111028	-0.0156415	-0.0241065	-0.0116441	0.00344663	-0.00918641	-0.00274069
-0.00560591	-0.000124066	-0.00145752	-9.61903e-05	-0.00754969	-0.000611665	-0.002383	-0.000111028	-0.0156415	-0.0241065	-0.0116441	0.00344663	-0.00918641	-0.00274069
-0.00560591	-0.000124066	-0.00903222	-3.50323e-05	-0.00754969	-0.000611665	-0.002383	-0.000111028	-0.0156415	-0.0241065	-0.0116441	0.00344663	-0.00918641	-0.00274069
-0.00560591	-0.000124066	-0.00903222	-3.50323e-05	-0.00754969	-0.000611665	-0.002383	-0.000111028	-0.0156415	-0.0241065	-0.0116441	0.00344663	-0.00918641	-0.00274069
-0.0281286	-0.000147148	-0.00903222	-3.50323e-05	-0.00754969	-0.000611665	-0.002383	-0.000111028	-0.0156415	-0.0241065	-0.0116441	0.00344663	-0.00918641	-0.00274069
-0.0281286	-0.000147148	-0.00903222	-3.50323e-05	-0.00754969	-0.000611665	-0.002383	-0.000111028	-0.0156415	-0.0241065	-0.0116441	0.00344663	-0.00918641	-0.00274069
-0.0281286	-0.000147148	-0.00903222	-3.50323e-05	-0.00754969	-0.000611665	-0.002383	-0.000111028	-0.0156415	-0.0241065	-0.0116441	0.00344663	-0.00918641	-0.00274069
-0.0281286	-0.000147148	-0.00903222	-3.50323e-05	-0.00754969	-0.000611665	-0.002383	-0.000111028	-0.0156415	-0.0241065	-0.0116441	0.00344663	-0.00918641	-0.00274069
-0.0281286	-0.000147148	-0.00903222	-3.50323e-05	-0.00754969	-0.000611665	-0.002383	-0.000111028	-0.0156415	-0.0241065	-0.0116441	0.00344663	-0.00918641	-0.00274069
-0.0281286	-0.000147148	-0.00903222	-3.50323e-05	-0.00754969	-0.000611665	-0.002383	-0.000111028	-0.0156415	-0.0241065	-0.0116441	0.00344663	-0.00918641	-0.00274069
-0.0281286	-0.000147148	-0.00903222	-3.50323e-05	-0.00754969	-0.000611665	-0.002383	-0.000111028	-0.0156415	-0.0241065	-0.0116441	0.00344663	-0.00918641	-0.00274069
-0.0281286	-0.000147148	-0.00903222	-3.50323e-05	-0.00754969	-0.000611665	-0.002383	-0.000111028	-0.0156415	-0.0241065	-0.0116441	0.00344663	-0.00918641	-0.00274069
-0.0281286	-0.000147148	-0.00903222	-3.50323e-05	-0.00754969	-0.000611665	-0.002383	-0.000111028	-0.0156415	-0.0241065	-0.0116441	0.00344663	-0.00918641	-0.00274069
-0.0281286	-0.000147148	-0.00903222	-3.50323e-05	-0.00754969	-0.000611665	-0.002383	-0.000111028	-0.0156415	-0.0241065	-0.0116441	0.00344663	-0.00918641	-0.00274069
-0.0281286	-0.000147148	-0.00903222	-3.50323e-05	-0.00754969	-0.000611665	-0.002383	-0.000111028	-0.0156415	-0.0241065	-0.0116441	0.00344663	-0.00918641	-0.00274069
-0.0281286	-0.000147148	-0.00903222	-3.50323e-05	-0.00754969	-0.000611665	-0.002383	-0.000111028	-0.0156415	-0.0241065	-0.0116441	0.00344663	-0.00918641	-0.00274069
-0.0281286	-0.000147148	-0.00903222	-3.50323e-05	-0.00754969	-0.000611665	-0.002383	-0.000111028	-0.0156415	-0.0241065	-0.0116441	0.00344663	-0.00918641	-0.00274069
-0.0281286	-0.000147148	-0.00903222	-3.50323e-05	-0.00754969	-0.000611665	-0.002383	-0.000111028	-0.0156415	-0.0241065	-0.0116441	0.00344663	-0.00918641	-0.00274069
-0.0281286	-0.000147148	-0.00903222	-3.50323e-05	-0.00754969	-0.000611665	-0.002383	-0.000111028	-0.0156415	-0.0241065	-0.0116441	0.00344663	-0.00918641	-0.00274069
-0.0281286	-0.000147148	-0.00903222	-3.50323e-05	-0.00754969	-0.000611665	-0.002383	-0.000111028	-0.0156415	-0.0241065	-0.0116441	0.00344663	-0.0267455	-0.00325675
-0.0281286	-0.000147148	-0.00903222	-3.50323e-05	-0.00754969	-0.000611665	-0.002383	-0.000111028	-0.0156415	-0.0241065	-0.0116441	0.00344663	-0.0267455	-0.00325675
-0.0281286	-0.000147148	-0.00903222	-3.50323e-05	-0.00754969	-0.000611665	-0.002383	-0.000111028	-0.0156415	-0.0241065	-0.0116441	0.00344663	-0.0267455	-0.00325675
-0.0281286	-0.000147148	-0.00903222	-3.50323e-05	-0.00754969	-0.000611665	-0.0169964	-0.000133115	-0.0156415	-0.0241065	-0.0116441	0.00344663	-0.0267455	-0.00325675
-0.0281286	-0.000147148	-0.00903222	-3.50323e-05	-0.00754969	-0.000611665	-0.0169964	-0.000133115	-0.0156415	-0.0241065	-0.0116441	0.00344663	-0.0267455	-0.00325675
-0.0281286	-0.000147148	-0.00903222	-3.50323e-05	-0.00754969	-0.000611665	-0.0169964	-0.000133115	-0.0156415	-0.0241065	-0.0116441	0.00344663	-0.0267455	-0.00325675
-0.0281286	-0.000147148	-0.00903222	-3.50323e-05	-0.00754969	-0.000611665	-0.0169964	-0.000133115	-0.0156415	-0.0241065	-0.0116441	0.00344663	-0.0267455	-0.00325675
-0.0281286	-0.000147148	-0.00903222	-3.50323e-05	-0.00754969	-0.000611665	-0.0169964	-0.000133115	-0.0156415	-0.0241065	-0.0116441	0.00344663	-0.0267455	-0.00325675
-0.0281286	-0.000147148	-0.00903222	-3.50323e-05	-0.0165019	-0.000637562	-0.0169964	-0.000133115	-0.0156415	-0.0241065	-0.0116441	0.00344663	-0.0267455	-0.00325675
-0.0281286	-0.000147148	-0.00903222	-3.50323e-05	-0.0165019	-0.000637562	-0.0169964	-0.000133115	-0.0156415	-0.0241065	-0.0116441	0.00344663	-0.0267455	-0.00325675
-0.0281286	-0.000147148	-0.00903222	-3.50323e-05	-0.0165019	-0.000637562	-0.0169964	-0.000133115	-0.0292335	-0.0242376	-0.0116441	0.00344663	-0.0267455	-0.00325675
-0.0281286	-0.000147148	-0.00903222	-3.50323e-05	-0.0165019	-0.000637562	-0.0169964	-0.000133115	-0.0292335	-0.0242376	-0.0116441	0.00344663	-0.0267455	-0.00325675
-0.0281286	-0.000147148	-0.00903222	-3.50323e-05	-0.0165019	-0.000637562	-0.0169964	-0.000133115	-0.0292335	-0.0242376	-0.0235415	0.00219944	-0.0267455	-0.00325675
-0.0452129	-7.44393e-05	-0.00903222	-3.50323e-05	-0.0165019	-0.000637562	-0.0169964	-0.000133115	-0.0292335	-0.0242376	-0.0235415	0.00219944	-0.0267455	-0.00325675
-0.0452129	-7.44393e-05	-0.0166525	-7.24396e-05	-0.0165019	-0.000637562	-0.0169964	-0.000133115	-0.0292335	-0.0242376	-0.0235415	0.00219944	-0.0267455	-0.00325675
-0.0452129	-7.44393e-05	-0.0166525	-7.24396e-05	-0.0165019	-0.000637562	-0.0169964	-0.000133115	-0.0292335	-0.0242376	-0.0235415	0.00219944	-0.0267455	-0.00325675
-0.0452129	-7.44393e-05	-0.0166525	-7.24396e-05	-0.0165019	-0.000637562	-0.0169964	-0.000133115	-0.0292335	-0.0242376	-0.0235415	0.00219944	-0.0267455	-0.00325675
-0.0452129	-7.44393e-05	-0.0166525	-7.24396e-05	-0.0165019	-0.000637562	-0.0169964	-0.000133115	-0.0292335	-0.0242376	-0.0235415	0.00219944	-0.0267455	-0.00325675
-0.0452129	-7.44393e-05	-0.0166525	-7.24396e-05	-0.0165019	-0.000637562	-0.0169964	-0.000133115	-0.0292335	-0.0242376	-0.0235415	0.00219944	-0.0267455	-0.00325675
-0.0452129	-7.44393e-05	-0.0166525	-7.24396e-05	-0.0165019	-0.000637562	-0.0169964	-0.000133115	-0.0292335	-0.0242376	-0.0235415	0.00219944	-0.0267455	-0.00325675
-0.0452129	-7.44393e-05	-0.0166525	-7.24396e-05	-0.0165019	-0.000637562	-0.0169964	-0.000133115	-0.0292335	-0.0242376	-0.0235415	0.00219944	-0.0267455	-0.00325675
-0.0452129	-7.44393e-05	-0.0166525	-7.24396e-05	-0.0165019	-0.000637562	-0.0169964	-0.000133115	-0.0292335	-0.0242376	-0.0235415	0.00219944	-0.0267455	-0.00325675
-0.0452129	-7.44393e-05	-0.0166525	-7.24396e-05	-0.0165019	-0.000637562	-0.0169964	-0.000133115	-0.0292335	-0.0242376	-0.0235415	0.00219944	-0.0267455	-0.00325675
-0.0452129	-7.44393e-05	-0.0166525	-7.24396e-05	-0.0165019	-0.000637562	-0.0169964	-0.000133115	-0.0292335	-0.0242376	-0.0235415	0.00219944	-0.0267455	-0.00325675
-0.0452129	-7.44393e-05	-0.0166525	-7.24396e-05	-0.0165019	-0.000637562	-0.0169964	-0.000133115	-0.0292335	-0.0242376	-0.0235415	0.00219944	-0.0267455	-0.00325675
-0.0452129	-7.44393e-05	-0.0166525	-7.24396e-05	-0.0165019	-0.000637562	-0.0169964	-0.000133115	-0.0292335	-0.0242376	-0.0235415	0.00219944	-0.0267455	-0.00325675
-0.0452129	-7.44393e-05	-0.0166525	-7.24396e-05	-0.0165019	-0.000637562	-0.0169964	-0.000133115	-0.0292335	-0.0242376	-0.0235415	0.00219944	-0.0434914	-0.00235016
-0.0452129	-7.44393e-05	-0.0166525	-7.24396e-05	-0.0165019	-0.000637562	-0.0169964	-0.000133115	-0.0292335	-0.0242376	-0.0235415	0.00219944	-0.0434914	-0.00235016
-0.0452129	-7.44393e-05	-0.0166525	-7.24396e-05	-0.0165019	-0.000637562	-0.0169964	-0.000133115	-0.0292335	-0.0242376	-0.0235415	0.00219944	-0.0434914	-0.00235016
-0.0452129	-7.44393e-05	-0.0166525	-7.24396e-05	-0.0165019	-0.000637562	-0.0169964	-0.000133115	-0.0292335	-0.0242376	-0.0235415	0.00219944	-0.0434914	-0.00235016
-0.0452129	-7.44393e-05	-0.0166525	-7.24396e-05	-0.0165019	-0.000637562	-0.0169964	-0.000133115	-0.0292335	-0.0242376	-0.0235415	0.00219944	-0.0434914	-0.00235016
-0.0452129	-7.44393e-05	-0.0166525	-7.24396e-05	-0.0165019	-0.000637562	-0.0169964	-0.000133115	-0.0292335	-0.0242376	-0.0235415	0.00219944	-0.0434914	-0.00235016
-0.0452129	-7.44393e-05	-0.0166525	-7.24396e-05	-0.0165019	-0.000637562	-0.0169964	-0.000133115	-0.0292335	-0.0242376	-0.0235415	0.00219944	-0.0434914	-0.00235016
-0.0452129	-7.44393e-05	-0.0166525	-7.24396e-05	-0.0165019	-0.000637562	-0.0169964	-0.000133115	-0.0292335	-0.0242376	-0.0235415	0.00219944	-0.0434914	-0.00235016
-0.0452129	-7.44393e-05	-0.0166525	-7.24396e-05	-0.0246618	-0.000547741	-0.0169964	-0.000133115	-0.0444791	-0.0226975	-0.0235415	0.00219944	-0.0434914	-0.00235016
-0.0452129	-7.44393e-05	-0.0166525	-7.24396e-05	-0.0246618	-0.000547741	-0.0169964	-0.000133115	-0.0444791	-0.0226975	-0.0235415	0.00219944	-0.0434914	-0.00235016
-0.0653496	-0.000201391	-0.0166525	-7.24396e-05	-0.0246618	-0.000547741	-0.0169964	-0.000133115	-0.0444791	-0.0226975	-0.0235415	0.00219944	-0.0434914	-0.00235016
-0.0653496	-0.000201391	-0.0166525	-7.24396e-05	-0.0246618	-0.000547741	-0.0169964	-0.000133115	-0.0444791	-0.0226975	-0.0363159	0.00164326	-0.0434914	-0.00235016
-0.0653496	-0.000201391	-0.0166525	-7.24396e-05	-0.0246618	-0.000547741	-0.0169964	-0.000133115	-0.0444791	-0.0226975	-0.0363159	0.00164326	-0.0434914	-0.00235016
-0.0653496	-0.000201391	-0.0166525	-7.24396e-05	-0.0246618	-0.000547741	-0.0169964	-0.000133115	-0.0444791	-0.0226975	-0.0363159	0.00164326	-0.0434914	-0.00235016
-0.0653496	-0.000201391	-0.0166525	-7.24396e-05	-0.0246618	-0.000547741	-0.0169964	-0.000133115	-0.0444791	-0.0226975	-0.0363159	0.00164326	-0.0434914	-0.00235016
-0.0653496	-0.000201391	-0.0166525	-7.24396e-05	-0.0246618	-0.000547741	-0.0169964	-0.000133115	-0.0444791	-0.0226975	-0.0363159	0.00164326	-0.0434914	-0.00235016
-0.0653496	-0.000201391	-0.0166525	-7.24396e-05	-0.0246618	-0.000547741	-0.0169964	-0.000133115	-0.0444791	-0.0226975	-0.0363159	0.00164326	-0.0589828	-0.00253846
-0.0653496	-0.000201391	-0.0279552	-5.34391e-05	-0.0246618	-0.000547741	-0.0363734	-0.00010685	-0.0444791	-0.0226975	-0.0363159	0.00164326	-0.0589828	-0.00253846
-0.0653496	-0.000201391	-0.0279552	-5.34391e-05	-0.0246618	-0.000547741	-0.0363734	-0.00010685	-0.0444791	-0.0226975	-0.0363159	0.00164326	-0.0589828	-0.00253846
-0.0653496	-0.000201391	-0.0279552	-5.34391e-05	-0.0246618	-0.000547741	-0.0363734	-0.00010685	-0.0444791	-0.0226975	-0.0363159	0.00164326	-0.0589828	-0.00253846
-0.0653496	-0.000201391	-0.0279552	-5.34391e-05	-0.0246618	-0.000547741	-0.0363734	-0.00010685	-0.0444791	-0.0226975	-0.0363159	0.00164326	-0.0589828	-0.00253846
-0.0653496	-0.000201391	-0.0279552	-5.34391e-05	-0.0326034	-0.000519637	-0.0363734	-0.00010685	-0.0579146	-0.0220858	-0.0363159	0.00164326	-0.0589828	-0.00253846
-0.0867049	-0.000145994	-0.0279552	-5.34391e-05	-0.0326034	-0.000519637	-0.0363734	-0.00010685	-0.0579146	-0.0220858	-0.0363159	0.00164326	-0.0589828	-0.00253846
-0.0867049	-0.000145994	-0.0279552	-5.34391e-05	-0.0326034	-0.000519637	-0.0363734	-0.00010685	-0.0579146	-0.0220858	-0.0363159	0.00164326	-0.0589828	-0.00253846
-0.0867049	-0.000145994	-0.0279552	-5.34391e-05	-0.0326034	-0.000519637	-0.0363734	-0.00010685	-0.0579146	-0.0220858	-0.048021	0.00452529	-0.0589828	-0.00253846
-0.0867049	-0.000145994	-0.0279552	-5.34391e-05	-0.0326034	-0.000519637	-0.0363734	-0.00010685	-0.0579146	-0.0220858	-0.048021	0.00452529	-0.0589828	-0.00253846
-0.0867049	-0.000145994	-0.0279552	-5.34391e-05	-0.0326034	-0.000519637	-0.0363734	-0.00010685	-0.0579146	-0.0220858	-0.048021	0.00452529	-0.0589828	-0.00253846
-0.0867049	-0.000145994	-0.0279552	-5.34391e-05	-0.0326034	-0.000519637	-0.0363734	-0.00010685	-0.0579146	-0.0220858	-0.048021	0.00452529	-0.0589828	-0.00253846
-0.0867049	-0.000145994	-0.0279552	-5.34391e-05	-0.0326034	-0.000519637	-0.0363734	-0.00010685	-0.0579146	-0.0220858	-0.048021	0.00452529	-0.0749159	-0.00305451
-0.0867049	-0.000145994	-0.0279552	-5.34391e-05	-0.0326034	-0.000519637	-0.0363734	-0.00010685	-0.0579146	-0.0220858	-0.048021	0.00452529	-0.0749159	-0.00305451
-0.0867049	-0.000145994	-0.0279552	-5.34391e-05	-0.0326034	-0.000519637	-0.0363734	-0.00010685	-0.0579146	-0.0220858	-0.048021	0.00452529	-0.0749159	-0.00305451
-0.0867049	-0.000145994	-0.0378428	1.30629e-05	-0.0326034	-0.000519637	-0.0363734	-0.00010685	-0.0579146	-0.0220858	-0.048021	0.00452529	-0.0749159	-0.00305451
-0.0867049	-0.000145994	-0.0378428	1.30629e-05	-0.0326034	-0.000519637	-0.0363734	-0.00010685	-0.0579146	-0.0220858	-0.048021	0.00452529	-0.0749159	-0.00305451
-0.0867049	-0.000145994	-0.0378428	1.30629e-05	-0.0408069	-0.000550496	-0.0363734	-0.00010685	-0.0579146	-0.0220858	-0.048021	0.00452529	-0.0749159	-0.00305451
-0.0867049	-0.000145994	-0.0378428	1.30629e-05	-0.0408069	-0.000550496	-0.0363734	-0.00010685	-0.072216	-0.0222933	-0.048021	0.00452529	-0.0749159	-0.00305451
-0.106786	-0.000163305	-0.0378428	1.30629e-05	-0.0408069	-0.000550496	-0.0363734	-0.00010685	-0.072216	-0.0222933	-0.0596679	0.00302529	-0.0749159	-0.00305451
-0.106786	-0.000163305	-0.0378428	1.30629e-05	-0.0408069	-0.000550496	-0.0509869	-0.000111625	-0.072216	-0.0222933	-0.0596679	0.00302529	-0.0749159	-0.00305451
-0.106786	-0.000163305	-0.0378428	1.30629e-05	-0.0408069	-0.000550496	-0.0509869	-0.000111625	-0.072216	-0.0222933	-0.0596679	0.00302529	-0.0749159	-0.00305451
-0.106786	-0.000163305	-0.0378428	1.30629e-05	-0.0408069	-0.000550496	-0.0509869	-0.000111625	-0.072216	-0.0222933	-0.0596679	0.00302529	-0.0749159	-0.00305451
-0.106786	-0.000163305	-0.0378428	1.30629e-05	-0.0408069	-0.000550496	-0.0509869	-0.000111625	-0.072216	-0.0222933	-0.0596679	0.00302529	-0.0749159	-0.00305451
-0.106786	-0.000163305	-0.0378428	1.30629e-05	-0.0408069	-0.000550496	-0.0509869	-0.000111625	-0.072216	-0.0222933	-0.0596679	0.00302529	-0.0749159	-0.00305451
-0.106786	-0.000163305	-0.0378428	1.30629e-05	-0.0408069	-0.000550496	-0.0509869	-0.000111625	-0.072216	-0.0222933	-0.0596679	0.00302529	-0.0910346	-0.00163187
-0.106786	-0.000163305	-0.0378428	1.30629e-05	-0.0408069	-0.000550496	-0.0509869	-0.000111625	-0.072216	-0.0222933	-0.0596679	0.00302529	-0.0910346	-0.00163187
-0.106786	-0.000163305	-0.0378428	1.30629e-05	-0.0408069	-0.000550496	-0.0509869	-0.000111625	-0.072216	-0.0222933	-0.0596679	0.00302529	-0.0910346	-0.00163187
-0.106786	-0.000163305	-0.0459318	-2.49383e-05	-0.0408069	-0.000550496	-0.0509869	-0.000111625	-0.072216	-0.0222933	-0.0596679	0.00302529	-0.0910346	-0.00163187
-0.106786	-0.000163305	-0.0459318	-2.49383e-05	-0.0408069	-0.000550496	-0.0509869	-0.000111625	-0.072216	-0.0222933	-0.0596679	0.00302529	-0.0910346	-0.00163187
-0.106786	-0.000163305	-0.0459318	-2.49383e-05	-0.0492756	-0.000517434	-0.0509869	-0.000111625	-0.072216	-0.0222933	-0.0596679	0.00302529	-0.0910346	-0.00163187
-0.106786	-0.000163305	-0.0459318	-2.49383e-05	-0.0492756	-0.000517434	-0.0509869	-0.000111625	-0.072216	-0.0222933	-0.0596679	0.00302529	-0.0910346	-0.00163187
-0.128698	-8.36721e-05	-0.0459318	-2.49383e-05	-0.0492756	-0.000517434	-0.0509869	-0.000111625	-0.0897409	-0.0224135	-0.0708047	0.00219944	-0.0910346	-0.00163187
-0.128698	-8.36721e-05	-0.0459318	-2.49383e-05	-0.0492756	-0.000517434	-0.0509869	-0.000111625	-0.0897409	-0.0224135	-0.0708047	0.00219944	-0.0910346	-0.00163187
-0.128698	-8.36721e-05	-0.0459318	-2.49383e-05	-0.0492756	-0.000517434	-0.0509869	-0.000111625	-0.0897409	-0.0224135	-0.0708047	0.00219944	-0.0910346	-0.00163187
-0.128698	-8.36721e-05	-0.0459318	-2.49383e-05	-0.0492756	-0.000517434	-0.0641922	-7.10345e-05	-0.0897409	-0.0224135	-0.0708047	0.00219944	-0.109221	-0.00292899
-0.128698	-8.36721e-05	-0.0459318	-2.49383e-05	-0.0492756	-0.000517434	-0.0641922	-7.10345e-05	-0.0897409	-0.0224135	-0.0708047	0.00219944	-0.109221	-0.00292899
-0.128698	-8.36721e-05	-0.0538078	-6.11583e-05	-0.0492756	-0.000517434	-0.0641922	-7.10345e-05	-0.0897409	-0.0224135	-0.0708047	0.00219944	-0.109221	-0.00292899
-0.147561	-0.000116564	-0.0538078	-6.11583e-05	-0.0575698	-0.000585212	-0.0641922	-7.10345e-05	-0.10145	-0.0222824	-0.0708047	0.00219944	-0.109221	-0.00292899
-0.147561	-0.000116564	-0.0538078	-6.11583e-05	-0.0575698	-0.000585212	-0.0641922	-7.10345e-05	-0.10145	-0.0222824	-0.0820086	0.00238484	-0.109221	-0.00292899
-0.147561	-0.000116564	-0.0538078	-6.11583e-05	-0.0575698	-0.000585212	-0.0641922	-7.10345e-05	-0.10145	-0.0222824	-0.0820086	0.00238484	-0.109221	-0.00292899
-0.147561	-0.000116564	-0.0538078	-6.11583e-05	-0.0575698	-0.000585212	-0.0641922	-7.10345e-05	-0.10145	-0.0222824	-0.0820086	0.00238484	-0.109221	-0.00292899
-0.147561	-0.000116564	-0.0538078	-6.11583e-05	-0.0575698	-0.000585212	-0.0641922	-7.10345e-05	-0.10145	-0.0222824	-0.0820086	0.00238484	-0.12516	-0.00277556
-0.147561	-0.000116564	-0.0619425	-5.04704e-05	-0.0575698	-0.000585212	-0.0641922	-7.10345e-05	-0.10145	-0.0222824	-0.0820086	0.00238484	-0.12516	-0.00277556
-0.166144	-6.40527e-05	-0.0619425	-5.04704e-05	-0.0575698	-0.000585212	-0.0796137	-4.59635e-05	-0.116143	-0.0221732	-0.0820086	0.00238484	-0.12516	-0.00277556
-0.166144	-6.40527e-05	-0.0619425	-5.04704e-05	-0.0665625	-0.000495394	-0.0796137	-4.59635e-05	-0.116143	-0.0221732	-0.0937763	0.00441574	-0.12516	-0.00277556
-0.166144	-6.40527e-05	-0.0619425	-5.04704e-05	-0.0665625	-0.000495394	-0.0796137	-4.59635e-05	-0.116143	-0.0221732	-0.0937763	0.00441574	-0.12516	-0.00277556
-0.166144	-6.40527e-05	-0.0619425	-5.04704e-05	-0.0665625	-0.000495394	-0.0796137	-4.59635e-05	-0.116143	-0.0221732	-0.0937763	0.00441574	-0.141458	-0.00191779
-0.166144	-6.40527e-05	-0.0619425	-5.04704e-05	-0.0665625	-0.000495394	-0.0796137	-4.59635e-05	-0.116143	-0.0221732	-0.0937763	0.00441574	-0.141458	-0.00191779
-0.166144	-6.40527e-05	-0.0619425	-5.04704e-05	-0.0665625	-0.000495394	-0.0796137	-4.59635e-05	-0.116143	-0.0221732	-0.0937763	0.00441574	-0.141458	-0.00191779
-0.166144	-6.40527e-05	-0.0701198	-0.000100347	-0.0665625	-0.000495394	-0.0796137	-4.59635e-05	-0.129656	-0.0222824	-0.0937763	0.00441574	-0.141458	-0.00191779
-0.188221	0	-0.0701198	-0.000100347	-0.0665625	-0.000495394	-0.0907105	-7.81975e-05	-0.129656	-0.0222824	-0.105674	0.00176967	-0.141458	-0.00191779
-0.188221	0	-0.0701198	-0.000100347	-0.0755584	-0.000493188	-0.0907105	-7.81975e-05	-0.129656	-0.0222824	-0.105674	0.00176967	-0.141458	-0.00191779
-0.188221	0	-0.0701198	-0.000100347	-0.0755584	-0.000493188	-0.0907105	-7.81975e-05	-0.129656	-0.0222824	-0.105674	0.00176967	-0.157398	-0.00248964
-0.188221	0	-0.0701198	-0.000100347	-0.0755584	-0.000493188	-0.0907105	-7.81975e-05	-0.129656	-0.0222824	-0.105674	0.00176967	-0.157398	-0.00248964
-0.188221	0	-0.0701198	-0.000100347	-0.0755584	-0.000493188	-0.0907105	-7.81975e-05	-0.129656	-0.0222824	-0.105674	0.00176967	-0.157398	-0.00248964
-0.206638	-3.75083e-05	-0.0701198	-0.000100347	-0.0755584	-0.000493188	-0.0907105	-7.81975e-05	-0.143567	-0.0212885	-0.105674	0.00176967	-0.157398	-0.00248964
-0.206638	-3.75083e-05	-0.0795356	-0.000105097	-0.082795	-0.00052625	-0.100938	-6.44682e-05	-0.143567	-0.0212885	-0.105674	0.00176967	-0.157398	-0.00248964
-0.206638	-3.75083e-05	-0.0795356	-0.000105097	-0.082795	-0.00052625	-0.100938	-6.44682e-05	-0.143567	-0.0212885	-0.119204	0.00267135	-0.157398	-0.00248964
-0.206638	-3.75083e-05	-0.0795356	-0.000105097	-0.082795	-0.00052625	-0.100938	-6.44682e-05	-0.143567	-0.0212885	-0.119204	0.00267135	-0.17342	-0.00305451
-0.206638	-3.75083e-05	-0.0795356	-0.000105097	-0.082795	-0.00052625	-0.100938	-6.44682e-05	-0.143567	-0.0212885	-0.119204	0.00267135	-0.17342	-0.00305451
-0.206638	-3.75083e-05	-0.0795356	-0.000105097	-0.082795	-0.00052625	-0.100938	-6.44682e-05	-0.143567	-0.0212885	-0.119204	0.00267135	-0.17342	-0.00305451
-0.206638	-3.75083e-05	-0.0795356	-0.000105097	-0.082795	-0.00052625	-0.100938	-6.44682e-05	-0.143567	-0.0212885	-0.119204	0.00267135	-0.17342	-0.00305451
-0.227051	-4.61639e-06	-0.0795356	-0.000105097	-0.082795	-0.00052625	-0.110734	1.79078e-06	-0.159678	-0.0208188	-0.119204	0.00267135	-0.17342	-0.00305451
-0.227051	-4.61639e-06	-0.0795356	-0.000105097	-0.0914384	-0.000524047	-0.110734	1.79078e-06	-0.159678	-0.0208188	-0.129903	0.00169382	-0.17342	-0.00305451
-0.227051	-4.61639e-06	-0.0795356	-0.000105097	-0.0914384	-0.000524047	-0.110734	1.79078e-06	-0.159678	-0.0208188	-0.129903	0.00169382	-0.17342	-0.00305451
-0.227051	-4.61639e-06	-0.0795356	-0.000105097	-0.0914384	-0.000524047	-0.110734	1.79078e-06	-0.159678	-0.0208188	-0.129903	0.00169382	-0.190442	-0.00228042
-0.227051	-4.61639e-06	-0.0915657	-2.01881e-05	-0.0914384	-0.000524047	-0.110734	1.79078e-06	-0.159678	-0.0208188	-0.129903	0.00169382	-0.190442	-0.00228042
-0.227051	-4.61639e-06	-0.0915657	-2.01881e-05	-0.0914384	-0.000524047	-0.110734	1.79078e-06	-0.159678	-0.0208188	-0.129903	0.00169382	-0.190442	-0.00228042
-0.247077	3.05837e-05	-0.0915657	-2.01881e-05	-0.0914384	-0.000524047	-0.120476	4.77541e-06	-0.159678	-0.0208188	-0.129903	0.00169382	-0.190442	-0.00228042
-0.247077	3.05837e-05	-0.0915657	-2.01881e-05	-0.0914384	-0.000524047	-0.120476	4.77541e-06	-0.159678	-0.0208188	-0.129903	0.00169382	-0.190442	-0.00228042
-0.247077	3.05837e-05	-0.0915657	-2.01881e-05	-0.10026	-0.000554353	-0.120476	4.77541e-06	-0.159678	-0.0208188	-0.141988	0.00337079	-0.190442	-0.00228042
-0.247077	3.05837e-05	-0.0915657	-2.01881e-05	-0.10026	-0.000554353	-0.120476	4.77541e-06	-0.159678	-0.0208188	-0.141988	0.00337079	-0.206106	-0.00210608
-0.247077	3.05837e-05	-0.0991829	-9.50031e-05	-0.10026	-0.000554353	-0.120476	4.77541e-06	-0.159678	-0.0208188	-0.141988	0.00337079	-0.206106	-0.00210608
-0.268432	6.92459e-06	-0.0991829	-9.50031e-05	-0.10026	-0.000554353	-0.120476	4.77541e-06	-0.186393	-0.0205894	-0.141988	0.00337079	-0.206106	-0.00210608
-0.268432	6.92459e-06	-0.0991829	-9.50031e-05	-0.108332	-0.000571987	-0.130165	-1.25355e-05	-0.186393	-0.0205894	-0.154006	0.00291573	-0.206106	-0.00210608
-0.268432	6.92459e-06	-0.107318	-0.000146067	-0.108332	-0.000571987	-0.130165	-1.25355e-05	-0.186393	-0.0205894	-0.154006	0.00291573	-0.222858	-0.0028453
-0.287903	0.000199082	-0.107318	-0.000146067	-0.108332	-0.000571987	-0.130165	-1.25355e-05	-0.186393	-0.0205894	-0.154006	0.00291573	-0.222858	-0.0028453
-0.287903	0.000199082	-0.107318	-0.000146067	-0.11671	-0.000448555	-0.130165	-1.25355e-05	-0.186393	-0.0205894	-0.165273	0.0018118	-0.222858	-0.0028453
-0.287903	0.000199082	-0.115066	-2.90947e-05	-0.11671	-0.000448555	-0.144128	1.49232e-05	-0.212717	-0.0207642	-0.165273	0.0018118	-0.23915	-0.00224556
-0.307819	0.000201391	-0.115066	-2.90947e-05	-0.11671	-0.000448555	-0.144128	1.49232e-05	-0.212717	-0.0207642	-0.165273	0.0018118	-0.23915	-0.00224556
-0.307819	0.000201391	-0.115066	-2.90947e-05	-0.11671	-0.000448555	-0.144128	1.49232e-05	-0.212717	-0.0207642	-0.177296	0.00399439	-0.23915	-0.00224556
-0.307819	0.000201391	-0.122814	-6.88771e-05	-0.125267	-0.000489331	-0.155059	-1.25355e-05	-0.212717	-0.0207642	-0.177296	0.00399439	-0.255179	-0.0031382
-0.328287	0.000189849	-0.122814	-6.88771e-05	-0.125267	-0.000489331	-0.155059	-1.25355e-05	-0.212717	-0.0207642	-0.177296	0.00399439	-0.255179	-0.0031382
-0.328287	0.000189849	-0.122814	-6.88771e-05	-0.125267	-0.000489331	-0.155059	-1.25355e-05	-0.212717	-0.0207642	-0.177296	0.00399439	-0.255179	-0.0031382
-0.328287	0.000189849	-0.130519	-8.07527e-05	-0.135052	-0.000496496	-0.164855	6.44682e-05	-0.24171	-0.0204146	-0.189694	0.00228371	-0.27238	-0.00299175
-0.348589	0.000255633	-0.130519	-8.07527e-05	-0.135052	-0.000496496	-0.164855	6.44682e-05	-0.241711	-0.0204146	-0.189694	0.00228371	-0.27238	-0.00299175
-0.348589	0.000255633	-0.130519	-8.07527e-05	-0.135052	-0.000496496	-0.164855	6.44682e-05	-0.241711	-0.0204146	-0.189694	0.00228371	-0.27238	-0.00299175
-0.348589	0.000255633	-0.138395	-8.4909e-05	-0.142248	-0.000479963	-0.175033	2.74587e-05	-0.241711	-0.0204146	-0.201086	0.00238484	-0.288588	-0.00130409
-0.368339	0.000271791	-0.138395	-8.4909e-05	-0.142248	-0.000479963	-0.175033	2.74587e-05	-0.25523	-0.019093	-0.201086	0.00238484	-0.288588	-0.00130409
-0.368339	0.000271791	-0.138395	-8.4909e-05	-0.142248	-0.000479963	-0.175033	2.74587e-05	-0.25523	-0.019093	-0.201086	0.00238484	-0.288588	-0.00130409
-0.368339	0.000271791	-0.146186	-0.000119941	-0.142248	-0.000479963	-0.175033	2.74587e-05	-0.25523	-0.019093	-0.212666	0.00184551	-0.304886	-0.0017295
-0.388476	0.000435673	-0.146186	-0.000119941	-0.150978	-0.000462881	-0.187099	3.04433e-05	-0.270079	-0.0192459	-0.212666	0.00184551	-0.304886	-0.0017295
-0.388476	0.000435673	-0.146186	-0.000119941	-0.150978	-0.000462881	-0.187099	3.04433e-05	-0.270079	-0.0192459	-0.212666	0.00184551	-0.304886	-0.0017295
-0.388476	0.000435673	-0.146186	-0.000119941	-0.150978	-0.000462881	-0.187099	3.04433e-05	-0.270079	-0.0192459	-0.224747	0.00278933	-0.321184	-0.0017016
-0.388476	0.000435673	-0.146186	-0.000119941	-0.159884	-0.000555458	-0.187099	3.04433e-05	-0.284458	-0.0189619	-0.224747	0.00278933	-0.321184	-0.0017016
-0.409776	0.000607055	-0.146186	-0.000119941	-0.159884	-0.000555458	-0.187099	3.04433e-05	-0.284458	-0.0189619	-0.224747	0.00278933	-0.321184	-0.0017016
-0.409776	0.000607055	-0.160824	-5.87831e-05	-0.159884	-0.000555458	-0.20431	4.77541e-06	-0.284458	-0.0189619	-0.237338	0.00397753	-0.337571	-0.000871723
-0.409776	0.000607055	-0.160824	-5.87831e-05	-0.168705	-0.000487128	-0.20431	4.77541e-06	-0.298369	-0.0158161	-0.237338	0.00397753	-0.337571	-0.000871723
-0.429858	0.00078479	-0.160824	-5.87831e-05	-0.168705	-0.000487128	-0.20431	4.77541e-06	-0.298369	-0.0158161	-0.237338	0.00397753	-0.337571	-0.000871723
-0.429858	0.00078479	-0.160824	-5.87831e-05	-0.168705	-0.000487128	-0.21416	5.96928e-05	-0.298369	-0.0158161	-0.249043	0.00383428	-0.354317	-0.000230135
-0.429858	0.00078479	-0.160824	-5.87831e-05	-0.176952	-0.000514679	-0.21416	5.96928e-05	-0.313218	-0.0156523	-0.249043	0.00383428	-0.354317	-0.000230135
-0.449217	0.000912893	-0.160824	-5.87831e-05	-0.176952	-0.000514679	-0.21416	5.96928e-05	-0.313218	-0.0156523	-0.249043	0.00383428	-0.354317	-0.000230135
-0.449217	0.000912893	-0.174781	2.49383e-05	-0.176952	-0.000514679	-0.223794	8.59577e-05	-0.313218	-0.0156523	-0.249043	0.00383428	-0.370346	0.000446322
-0.449217	0.000912893	-0.174781	2.49383e-05	-0.176952	-0.000514679	-0.223794	8.59577e-05	-0.326815	-0.0148004	-0.260873	0.00378372	-0.370346	0.000446322
-0.470352	0.00112294	-0.174781	2.49383e-05	-0.18577	-0.000460126	-0.223794	8.59577e-05	-0.326815	-0.0148004	-0.260873	0.00378372	-0.370346	0.000446322
-0.470352	0.00112294	-0.174781	2.49383e-05	-0.18577	-0.000460126	-0.223794	8.59577e-05	-0.326815	-0.0148004	-0.260873	0.00378372	-0.386459	0.000613691
-0.470352	0.00112294	-0.186123	3.62199e-05	-0.18577	-0.000460126	-0.234025	0.000103268	-0.341742	-0.0170177	-0.27239	0.00305899	-0.386459	0.000613691
-0.490213	0.00154015	-0.186123	3.62199e-05	-0.195028	-0.000525701	-0.234025	0.000103268	-0.341742	-0.0170177	-0.27239	0.00305899	-0.386459	0.000613691
-0.490213	0.00154015	-0.186123	3.62199e-05	-0.195028	-0.000525701	-0.234025	0.000103268	-0.341742	-0.0170177	-0.27239	0.00305899	-0.40348	0.00112278
-0.490213	0.00154015	-0.186123	3.62199e-05	-0.195028	-0.000525701	-0.234025	0.000103268	-0.356044	-0.0176293	-0.284538	0.00444944	-0.40348	0.00112278
-0.509738	0.00178539	-0.186123	3.62199e-05	-0.202795	-0.000467291	-0.234025	0.000103268	-0.356044	-0.0176293	-0.284538	0.00444944	-0.40348	0.00112278
-0.509738	0.00178539	-0.198881	-5.64078e-05	-0.202795	-0.000467291	-0.250313	0.000181466	-0.356044	-0.0176293	-0.284538	0.00444944	-0.418965	-0.000230135
-0.509738	0.00178539	-0.198881	-5.64078e-05	-0.202795	-0.000467291	-0.250313	0.000181466	-0.369641	-0.0133149	-0.296561	0.00500562	-0.418965	-0.000230135
-0.531318	0.00237052	-0.198881	-5.64078e-05	-0.211526	-0.000450758	-0.250313	0.000181466	-0.369641	-0.0133149	-0.296561	0.00500562	-0.435986	0.00278951
-0.550398	0.00262096	-0.198881	-5.64078e-05	-0.211526	-0.000450758	-0.265199	0.000171318	-0.384256	-0.0155322	-0.308203	0.00305057	-0.435986	0.00278951
-0.550398	0.00262096	-0.213735	-4.98766e-05	-0.220388	-0.000556007	-0.265199	0.000171318	-0.399105	-0.0119823	-0.319595	0.0037163	-0.452188	0.00216884
-0.570756	0.00307222	-0.221568	-2.25632e-05	-0.220388	-0.000556007	-0.265199	0.000171318	-0.399105	-0.0119823	-0.319595	0.0037163	-0.452188	0.00216884
-0.590837	0.00322571	-0.221568	-2.25632e-05	-0.229908	-0.000450758	-0.283056	0.000226832	-0.412937	-0.0104858	-0.33275	0.00398596	-0.469926	0.00477006
-0.590837	0.00322571	-0.229657	-3.85949e-05	-0.238071	-0.000529005	-0.292745	0.00024295	-0.427395	-0.011447	-0.33275	0.00398596	-0.485507	0.00533495
-0.610974	0.00335151	-0.237107	-5.70016e-05	-0.238071	-0.000529005	-0.292745	0.00024295	-0.427395	-0.011447	-0.343824	0.005309	-0.485507	0.00533495
-0.631276	0.00338613	-0.237107	-5.70016e-05	-0.247063	-0.000478861	-0.302595	0.00033607	-0.44154	-0.00909867	-0.355216	0.00433147	-0.501082	0.00689705
-0.631276	0.00338613	-0.244855	-2.73133e-05	-0.247063	-0.000478861	-0.312068	0.00036532	-0.456076	-0.00983047	-0.355216	0.00433147	-0.51738	0.00842432
-0.652801	0.00330881	-0.2532	-3.02822e-05	-0.257198	-0.000597335	-0.312068	0.00036532	-0.456076	-0.00983047	-0.367301	0.00547753	-0.51738	0.00842432
-0.671329	0.00342883	-0.2532	-3.02822e-05	-0.265404	-0.00059458	-0.32208	0.000453666	-0.470221	-0.00759134	-0.378881	0.00613484	-0.534126	0.00916352
-0.671329	0.00342883	-0.260607	-9.73779e-05	-0.265404	-0.00059458	-0.331984	0.000485302	-0.484835	-0.0067175	-0.378881	0.00613484	-0.550968	0.0108024
-0.692022	0.00353443	-0.268441	-7.1252e-05	-0.274706	-0.00045737	-0.331984	0.000485302	-0.484835	-0.0067175	-0.391718	0.00669943	-0.550968	0.0108024
-0.711713	0.00352001	-0.268441	-7.1252e-05	-0.274706	-0.00045737	-0.342049	0.000486495	-0.49898	-0.00565798	-0.391718	0.00669943	-0.567266	0.0145822
-0.711713	0.00352001	-0.276061	-5.93769e-06	-0.285455	-0.000421	-0.351522	0.000515147	-0.49898	-0.00565798	-0.402985	0.00614329	-0.583378	0.0186618
-0.732792	0.00396839	-0.283937	4.80952e-05	-0.285455	-0.000421	-0.351522	0.000515147	-0.514226	-0.00127796	-0.414945	0.00555336	-0.583378	0.0186618
-0.732792	0.00396839	-0.283937	4.80952e-05	-0.294142	-0.000437533	-0.361911	0.000511568	-0.527036	-0.00031676	-0.414945	0.00555336	-0.583378	0.0186618
-0.753039	0.0040509	-0.291855	7.42211e-05	-0.294142	-0.000437533	-0.37133	0.000666171	-0.527036	-0.00031676	-0.427343	0.00660676	-0.615795	0.0276232
-0.7729	0.00433249	-0.291855	7.42211e-05	-0.304891	-0.000492086	-0.37133	0.000666171	-0.542041	0.00505724	-0.439111	0.00717979	-0.615795	0.0276232
-0.793368	0.00450676	-0.300675	3.02822e-05	-0.304891	-0.000492086	-0.38118	0.000723478	-0.555873	0.00653181	-0.439111	0.00717979	-0.615795	0.0276232
-0.793368	0.00450676	-0.307267	-1.30629e-05	-0.313447	-0.000451307	-0.391461	0.000794509	-0.555873	0.00653181	-0.451259	0.00581463	-0.64245	0.0368076
-0.812617	0.00504343	-0.307267	-1.30629e-05	-0.313447	-0.000451307	-0.391461	0.000794509	-0.569862	0.00617136	-0.451259	0.00581463	-0.64245	0.0368076
-0.812617	0.00504343	-0.315057	4.80952e-05	-0.32437	-0.000535617	-0.400607	0.000786153	-0.585498	0.0111631	-0.464096	0.00830902	-0.666667	0.0475333
-0.83303	0.00574683	-0.322976	-3.85949e-05	-0.32437	-0.000535617	-0.41073	0.00094076	-0.585498	0.0111631	-0.475738	0.00588201	-0.666667	0.0475333
-0.854941	0.00652126	-0.322976	-3.85949e-05	-0.339464	-0.000422102	-0.41073	0.00094076	-0.598465	0.0114252	-0.475738	0.00588201	-0.688278	0.0645212
-0.854941	0.00652126	-0.330511	-2.96884e-06	-0.339464	-0.000422102	-0.420796	0.00103686	-0.613392	0.0144617	-0.488329	0.00845228	-0.688278	0.0645212
-0.873915	0.00866847	-0.338856	4.03763e-05	-0.339464	-0.000422102	-0.430592	0.00111028	-0.613392	0.0144617	-0.499404	0.0102388	-0.709082	0.0799544
-0.893606	0.0102732	-0.338856	4.03763e-05	-0.354119	-0.000424308	-0.430592	0.00111028	-0.627146	0.0188854	-0.499404	0.0102388	-0.709082	0.0799544
		-0.346178	3.56261e-05	-0.354119	-0.000424308	-0.440442	0.001438	-0.641604	0.023189	-0.512245	0.0106012	-0.727538	0.0897806
		-0.353969	8.669e-05	-0.362806	-0.000458472	-0.440442	0.001438	-0.641604	0.023189	-0.512245	0.0106012	-0.745545	0.108923
		-0.353969	8.669e-05	-0.370045	-0.000428714	-0.450185	0.00151918	-0.65614	0.0289235	-0.525588	0.0112163	-0.745545	0.108923
		-0.362185	1.78131e-05	-0.370045	-0.000428714	-0.459819	0.00175855	-0.67005	0.0352696	-0.525588	0.0112163	-0.745545	0.108923
		-0.36955	0.000141911	-0.370045	-0.000428714	-0.459819	0.00175855	-0.67005	0.0352696	-0.537986	0.0125309	-0.777424	0.132544
		-0.36955	0.000141911	-0.384569	-0.000381326	-0.469723	0.00187614	-0.684664	0.0387648	-0.551392	0.0137697	-0.777424	0.132544
		-0.377852	0.000161505	-0.384569	-0.000381326	-0.479408	0.00200687	-0.698653	0.0520251	-0.551392	0.0137697	-0.799208	0.162266
		-0.38543	0.000108066	-0.395845	-0.000245768	-0.479408	0.00200687	-0.698653	0.0520251	-0.564479	0.0145028	-0.799208	0.162266
		-0.38543	0.000108066	-0.395845	-0.000245768	-0.490993	0.00232205	-0.713345	0.0634175	-0.564479	0.0145028	-0.823072	0.176765
		-0.393008	0.000214944	-0.406419	-0.000357079	-0.49922	0.00230056	-0.713345	0.0634175	-0.576627	0.0146629	-0.823072	0.176765
		-0.400625	0.000102128	-0.406419	-0.000357079	-0.49922	0.00230056	-0.713345	0.0634175	-0.590095	0.0175703	-0.843153	0.201947
		-0.400625	0.000102128	-0.406419	-0.000357079	-0.509285	0.00260977	-0.740535	0.0850339	-0.590095	0.0175703	-0.843153	0.201947
		-0.416423	0.000248195	-0.418528	-0.000263401	-0.51892	0.00271304	-0.760177	0.0985889	-0.60325	0.0187585	-0.876466	0.30428
		-0.424384	0.000143692	-0.434498	-0.000289851	-0.539917	0.00295897	-0.760177	0.0985889	-0.616342	0.0204776	-0.896816	0.40277
		-0.431834	0.000258289	-0.442352	-0.000192316	-0.548412	0.00312014	-0.787679	0.142772	-0.633206	0.0228034	-0.917435	0.535703
		-0.439965	0.000287384	-0.458323	-0.000212705	-0.558428	0.00320192	-0.812355	0.17874	-0.656433	0.0276911	-0.933643	0.596936
		-0.455206	0.000328354	-0.46613	-8.65146e-05	-0.577909	0.00338995	-0.836478	0.243687	-0.656433	0.0276911	-0.949941	0.84734
		-0.46338	0.000301634	-0.474116	-0.000131701	-0.588571	0.00367946	-0.836478	0.243687	-0.675373	0.0319888
		-0.470788	0.000345573	-0.490308	3.08587e-05	-0.597882	0.00414326	-0.859974	0.313745	-0.701495	0.0380899
		-0.486539	0.000425734	-0.497984	2.42461e-05	-0.617744	0.00450145	-0.887398	0.388577	-0.717164	0.0447135
		-0.494501	0.00049461	-0.506147	2.70014e-05	-0.627213	0.00467694	-0.906415	0.531796	-0.717164	0.0447135
		-0.501951	0.000426325	-0.521983	0.000139966	-0.637713	0.00490255	-0.930303	0.772377	-0.747375	0.0608425
		-0.517444	0.000499357	-0.5301	0.00022097	-0.647132	0.00507566	-0.951755	1.44944	-0.759017	0.0687472
		-0.525323	0.00058011	-0.538263	0.00028379	-0.666994	0.0052434			-0.770472	0.0745703
		-0.533242	0.000624051	-0.546292	0.000343303	-0.676629	0.00537712			-0.781739	0.0877757
		-0.548866	0.000562891	-0.562087	0.000529005	-0.686479	0.00560933			-0.80446	0.105245
		-0.556869	0.000627611	-0.570774	0.000622135	-0.706287	0.00550187			-0.81629	0.125739
		-0.564575	0.000697083	-0.577705	0.000743917	-0.715975	0.00549769			-0.82787	0.138464
		-0.572281	0.000703021	-0.594247	0.000935679	-0.725825	0.0057299			-0.847821	0.174725
		-0.587777	0.000864527	-0.601792	0.000937886	-0.745687	0.00589945			-0.868148	0.213481
		-0.595695	0.000882933	-0.610261	0.00105581	-0.755156	0.00612744			-0.879983	0.240674
		-0.603142	0.000897183	-0.625969	0.00123325	-0.765114	0.00637101			-0.8915	0.28827
		-0.619238	0.00101	-0.633955	0.00116492	-0.785141	0.00721326			-0.902829	0.325779
		-0.626731	0.0010094	-0.641718	0.00122939	-0.794449	0.00751234			-0.925483	0.53984
		-0.634348	0.0010094	-0.65782	0.00132637	-0.804841	0.00792181			-0.925483	0.53984
		-0.65006	0.00114894	-0.666114	0.00133794	-0.814799	0.00824416			-0.944491	0.7491
		-0.658192	0.00110203	-0.673703	0.00151097	-0.834176	0.0092494			-0.971556	1.8134
		-0.665642	0.00110025	-0.689586	0.00148673	-0.845	0.00999675
		-0.681479	0.00125879	-0.69788	0.00142611	-0.853984	0.0111094
		-0.689057	0.0012291	-0.705822	0.00133684	-0.87363	0.0129139
		-0.69689	0.00137576	-0.714025	0.00140021	-0.883588	0.0134398
		-0.712213	0.00148204	-0.729996	0.00151373	-0.894358	0.0160753
		-0.720089	0.00163405	-0.737981	0.00157379	-0.912758	0.0209904
		-0.727926	0.00165008	-0.745792	0.00165535	-0.922608	0.0262141
		-0.743592	0.00185434	-0.761893	0.00161127	-0.932512	0.0300075
		-0.75121	0.00197665	-0.76957	0.00159859	-0.952646	0.052233
		-0.759131	0.0019535	-0.77782	0.0017066	-0.962008	0.077773
		-0.767135	0.00200278	-0.793703	0.00198157	-0.972293	0.105625
		-0.782415	0.00218685	-0.801511	0.00213146
		-0.790337	0.00232876	-0.809627	0.00221246
		-0.797954	0.00241486	-0.82551	0.00241635
		-0.813709	0.00279784	-0.833539	0.00261362
		-0.829419	0.00290115	-0.849466	0.00292386
				-0.873465	0.00364353
				-0.897904	0.00549229
				-0.913482	0.00735816
				-0.93726	0.0123512

## Sheet: Data For Fig2d
	Alginate A3	Alginate A6	Alginate C6	Collagen D3	Collagen D4	Collagen D6
	Area	Area	Area	Area	Area	Area
	3	32	1	2	1	1
	2	87	1	1	1	1
	2	21	14	1	6	1
	3	15	2	2	3	1
	10	24	6	1	2	2
	1	1	1	3	2	2
	38	39	8	1	1	1
	1	12	16	1	3	5
	3	1	49	7	1	2
	103	19	13	2	14	2
	27	3	2	1	1	1
	20	33	89	1	1	1
	6	6	4	5	13	2
	4	51	13	7	1	1
	2	57	131	1	10	1
	6	2	1	3	30	1
	81	2	1	1	1	1
	54	1	1	4	1	1
	1	31	1	2	1	1
	1	17	1	2	1	2
	5	57	1	2	2	2
	2	3	2	9	1	1
	1	1	1	3	1	1
	34	8	1	3	3	4
	1	15	1	22	1	1
	1	4	2	7	1	1
	1	28	1	6	3	1
	1	1	5	6	2	1
	2	9	1	58	1	1
	35	1	1	1	3	2
	24	1	1	70	18	1
	2	16	1	211	10	18
	2	1	1	4	1	1
	2	141	1	1	6	1
	3	70	2	8	4	1
	3	6	1	3	1	1
	4	2	2	10	2	1
	1	25	3	1	6	1
	2	2	1	1	1	3
	1	2	1	6	1	6
	1	28	19	1	1	1
	55	1	1	41	2	1
	1	4	1	14	6	4
	2	4	1	1	1	1
	2	1	1	2	35	1
	39	17	3	1	2	1
	1	1	4	387	6	10
	2	141	189	416	3	1
	6	1	1	4	1	1
	2	1	1	1	10	1
	1	167	273	1	1	3
	25	31	1	2	1	1
	1	3	219	25	2	3
	1	14	1	1	1	1
	82	1	1	16	1	1
	5	30	52	1	1	1
	1	1	74	30	1	2
	3	5	2	15	4	1
	3	2	1	1	2	2
	15	7	5	3	2	1
	2	32	1	207	6	1
	1	41	1	26	5	2
	1	29	48	110	3	1
	1	1	3	1	1	3
	4	46	1	2	1	2
	7	48	1	2	2	2
	4	4	2	10	3	1
	5	45	1	2	2	5
	18	7	2	2	1	2
	5	1	3	1	28	1
	2	11	4	12	4	1
	80	29	11	18	2	1
	15	36	100	6	1	1
	18	1	1	2	1	1
	4	30	212	2	4	1
	15	2	1	1	1	1
	20	37	1	3	13	1
	8	104	2	1	1	2
	7	1	8	4	1	9
	5	1	90	1	9	3
	43	28	42	1	1	1
	1	27	6	1	37	1
	6	13	2	6	2	1
	22	5	1	21	1	3
	90	8	1	2	8	3
	4	1	1	4	7	1
	6	53	24	2	2	1
	4	1	1	2	1	1
	4	13	1	1	9	1
	6	6	3	2	1	2
	1	17	7	2	2	1
	8	12	12	2	4	3
	3	20	1	1	6	1
	21	2	1	1	1	2
	1	1	366	1	3	1
	1	1	4	8	26	1
	4	1	13	53	2	1
	3	1	1	1	2	1
	1	62	3	111	3	1
	1	2	1	1	1	1
	5	23	2	34	4	1
	15	2	10	2	2	1
	1	63	1	4	2	1
	5	1	101	1	6	1
	21	1	4	1	1	1
	48	1	2	375	2	1
	43	5	1	1	1	1
	50	1	1	18	13	1
	1	2	1	1	2	3
	15	19	34	25	72	2
	2	12	1	16	1	1
	1	38	76	1	1	1
	14	17	3	28	1	4
	7	1	20	5	2	1
	1	33	26	1	2	1
	1	30	1	6	3	2
	2	1	1	5	1	1
	5	45	50	1	10	4
	12	8	1	1	1	2
	17	5	1	1	1	1
	16	7	7	2	1	1
	10	2	1	1	12	1
	5	1	1	2	1	1
	13	1	1	1	2	1
	1	1	1	1	2	1
	1	43	1	8	1	2
	1	6	1	9	1	4
	7	59	25	2	1	1
	9	2	54	1	7	2
	2	4	1	2	2	3
	2	6	8	45	1	6
	1	2	1	151	1	6
	5	61	2	7	1	1
	3	1	53	4	1	1
	180	7	6	5	2	2
	11	31	8	56	4	1
	2	1	1	164	2	1
	1	1	8	1	2	3
	11	1	2	77	1	1
	1	11	2	75	1	1
	6	25	4	2	2	1
	5	4	4	1	2	1
	24	16	2	7	1	2
	15	55	1	1	2	1
	90	1	1	14	3	1
	1	1	1	4	1	1
	4	7	10	5	20	1
	2	3	1	1	1	1
	1	20	1	5	1	1
	1	51	2	1	1	1
	6	1	27	1	2	1
	2	26	1	6	6	2
	1	2	18	2	1	1
	2	12	1	1	2	1
	3	19	1	8	2	1
	1	14	1	88	1	6
	8	89	394	1	3	3
	3	3	63	4	1	1
	4	1	1	45	2	1
	2	97	113	1	2	2
	3	2	1	1	3	1
	1	7	1	13	1	3
	8	10	2	1	1	1
	1	57	2	33	1	1
	20	1	1	1659	2	1
	5	1	1	2	2	1
	1	12	21	1	2	6
	47	21	1	2	4	1
	1	9	61	18	1	1
	1	2	20	5	1	1
	4	1	3	2	1	3
	3	1	1	5	5	1
	1	12	12	1	3	1
	4	2	4	2	7	1
	5	81	2	9	1	12
	2	1	1	2	2	5
	10	1	6	6	1	2
	2	23	1	4	1	22
	1	2	1	225	8	1
	1	2	7	5	1	1
	1	9	1	1	1	1
	14	32	28	108	4	1
	20	29	2	1	2	1
	18	16	1	1	4	3
	6	17	1	20	1	1
	1	14	2	19	2	1
	33	1	1	6	1	1
	8	2	2	5	2	2
	10	12	1	1	1	1
	1	8	1	47	1	1
	1	107	1	1	1	1
	1	20	3	5	1	1
	11	1	1	35	1	2
	1	2	4	1	1	1
	12	4	2	7	3	2
	1	1	6	1	1	1
	22	20	1	3	2	2
	16	14	2	2	4	1
	45	1	15	4	1	1
	3	7	10	4	3	18
	1	1	1	8	3	1
	27	3	9	2	1	4
	5	3	21	652	5	2
	189	25	1	19	12	1
	1	3	2	1	1	1
	9	109	2	2	1	2
	2	10	1	2	1	4
	5	32	1	2	1	13
	1	4	1	2	5	2
	1	1	6	405	9	1
	197	15	1	3	1	2
	18	30	2	19	2	1
	11	2	1	5	2	3
	53	1	1	1	3	36
	4	3	7	9	1	1
	1	26	2	4	3	9
	8	17	1	1	1	1
	5	1	1		8	1
	10	1	540		1	1
	2	10	1		3	1
	2	2	1		2	2
	30	4	13		2	9
	1	4	18		1	1
	39	23	1		11	18
	1	5	1		3	31
	1	8	2		1	1
	1	14	1		3	2
	50	7	1		11	1
	12	68	13		1	2
	1	50	2		2	8
	1	5	2		1	1
	3	2	1		1	3
	3	1	4		1	2
	17	14	4		9	3
	2	13	5		2	1
	1	3	1		2	1
	6	1	3		16	1
	2	66	4		1	2
	1	1	1		1	1
	23	6	1		1	1
	58	3	2		2	3
	1	1	7		2	3
	1	6	1		2	1
	1	29	1		2	2
	1	8	1		2	1
	46	31	1		1	1
	1	6	1		1	3
	8	53	1		1	2
	3	1	4		3	1
	2	19	5		2	13
	20	36	1		1	5
	3	3	1		1	1
	11	13	10		2	1
	2	3	2		1	1
	1	10	1		1	1
	44	17	81		1	1
	10	22	2		1	2
	4	17	1		10	1
	2	23	1		1	3
	1	22	2		7	1
	3	14	13		2	2
	12	52	1		1	1
	2	65	2		4	1
	5	12	3		2	1
	1	6	2		1	1
	2	13	1		39	8
	1	8	2		1	1
	7	13	2		14	1
	1	21	1		1	2
	3	1	1		1	1
	12	17	1		1	1
	7	1	96		22	1
	3	24	3		3	1
	2	23	1		1	1
	8	1	3		2	2
	2	1	1		2	2
	4	1	1		1	1
	4	7	1		1	5
	11	1	1		2	1
	1	10	1		1	2
	2	7	3		1	1
	5	5	1		2	1
	1	2	1		1	2
	5	30	14		2	1
	1	1	1		1	1
	2	1	1		2	1
	4	2	234		2	1
	9	1	1		1	9
	13	1	1		5	1
	1	1	2		2	2
	10	3	58		1	5
	14	4	1		1	1
	4	4	2		1	3
	8	30	28		1	1
	1	3	3		2	3
	2	2	6		5	2
	2	13	2		1	1
	1	1	2		1	1
	16	1	6		8	1
	12	2	1		1	4
	1	14	1		2	1
	1	13	1		1	1
	77	2	1		4	13
	83	1	1		1	2
	1	4	1		8	5
	2	7	1		1	1
	31	6	6		6	1
	2	26	1		2	1
	67	1	1		1	3
	5	3	1		1	1
	7	4	1		1	1
	66	6	5		1	3
	1	11	2		1	2
	1	5	1		1	2
	1	6	28		1	1
	17	9	75		1	3
	1	1	1		1	1
	33	12	1		1	1
	2	1	4		1	1
	4	41	1		1	1
	1	1	2		9	7
	43	1	18		15	1
	43	1	1		13	1
	6	3	1		4	3
	5	31	1		1	1
	11	3	1		1	1
	2	52	1		11	1
	1	2	2		1	1
	1	5	1		3	1
	3	39	1		1	2
	6	1	1		1	1
	56	2	2		1	1
	1	3	1		1	4
	7	1	1		6	8
	15	1	94		1	7
	1	38	2		1	1
	8	1	1		3	2
	1	3	1		4	6
	4	20	2		3	33
	2	1	1		1	1
	3	2	2		1	3
	1	3	6		1	1
	1	3	41		2	1
	11	1	3		4	1
	1	1	9		1	7
	2	9	5		3	1
	3	1	3		1	1
	1	4	80		1	6
	3	15	1		2	12
	4	26	1		6	1
	1	7	5		3	2
	1	9	3		1	2
	4	1	117		1	2
	8	3	3		3	1
	3	9	2		2	1
	4	2	1		1	8
	135	1	1		41	4
	9	104	1		15	1
	6	1	1		2	14
	7	1	86		7	1
	2	5	10		9	2
	1	19	16		6	1
	48	37	1		15	1
	1	16	1		3	1
	1	29	4		1	3
	64	49	1		2	1
	11	20	2		4	1
	5	2	2		1	1
	17	38	1		1	1
	6	11	1		3	1
	41	11	1		1	1
	1	9	1		2	1
	1	14	169		5	1
	7	1	4		5	1
	19	3	33		2	16
	25	6	7		16	2
	14	1	2		1	1
	1	3	1		5	3
	12	2	1		63	1
	42	39	2		3	1
	5	9	1		1	1
	67	4	2		2	1
	15	17	1		1	1
	1	18	31		2	2
	8	21	1		1	1
	7	21	313		3	1
	9	5	4		1	9
	8	30	1		7	1
	60	3	1		10	3
	2	1	3		4	5
	28	1	7		9	2
	6	2	5		1	1
	1	3	2		2	1
	19	2	1		1	3
	9	5	1		1	1
	8	1	1		2	1
	5	54	2		1	2
	2	22	1		8	11
	4	1	167		1	1
	13	1	1		1	2
	25	12	2		2	5
	2	12	1		1	1
	1	18	29		2	3
	1	3	1		49	6
	5	11	1		12	1
	7	9	1		2	1
	1	9	1		1	37
	1	18	4		1	3
	2	13	4		1	31
	1	2	2		6	2
	4	8	1		1	1
	10	4	15		7	1
	18	5	1		2	4
	4	33	1		11	1
	75	41	3		1	1
	29	1	1		1	3
	1	9	2		3	7
	4	5	2		1	1
	6	14	1		1	1
	14	2	5		4	1
	4	1	614		1	1
	1	4	1		1	4
	8	19	3		2	1
	4	25	2		1	5
	1	1	2		1	2
	4	12	1		5	1
	16	8	1		2	2
	15	10	20		1	1
	11	6	1		1	9
	11	2	1		1	1
	8	15	11		1	1
	96	3	1		2	1
	10	17	1		33	4
	4	39	2		1	3
	31	25	1		1	4
	26	2	6		2	1
	1	2	1		6	7
	7	2	14		1	8
	1	5	3		6	1
	34	1	1		5	1
	2	28	1		2	1
	20	4	40		1	1
	2	1	1		1	2
	3	7	4		2	3
	11	6	1		1	8
	1	24	1		3	1
	4	3	1		2	1
	2	2	2		1	1
	1	13	1		9	1
	3	1	1		1	4
	72	34	1		2	1
	5	36	1		2	1
	6	2	1		5	1
	24	20	2		2	5
	4	49	1		3	4
	1	1	1		1	14
	3	13	1		1	2
	9	1	29		2	1
	14	4	1		5	2
	5	1	1		14	1
	5	15	1		1	1
	1	2	1		6	1
	8	1	1		1	1
	1	33	4		8	1
	8	4	4		2	1
	1	7	1		1	3
	3	1	1		1	4
	4	34	1		1	2
	2	21	1		3	1
	7	10	1		4	1
	2	19	1		1	1
	2	43	3		1	1
	3	1	1		1	1
	17	5	4		1	1
	3	4	2		1	1
	2	71	3		10	3
	8	53	209		3	1
	59	1	5		220	5
	8	1	1		4	5
	2	1	1		1	1
	1	1	128		2	21
	25	2	1		1	1
	7	4	1		1	2
	27	1	3		4	1
	11	3	2		1	1
	4	1	1		33	4
	1	38	192		1	3
	1	3	2		2	1
	3	23	43		5	1
	3	2	2		2	2
	5	26	1		1	1
	1	2	96		1	5
	1	9	1		1	1
	99	33	1		4	1
	1	2	3		1	2
	3	29	1		3	1
	3	20	317		1	2
	3	4	1		25	1
	3	1	1		1	3
	1	22	14		4	2
	62	2	1		1	1
	1	1	2		2	6
	1	1	1		6	2
	11	3	5		2	1
	29	12	1		1	1
	7	2	1		1	3
	41	1	2		1	2
	1	43	3		7	3
	25	50	1		2	1
	4	1	1		1	1
	8	6	3		1	12
	4	12	1		1	2
	49	1	1		5	1
	70	4	21		1	1
	15	2	1		5	1
	2	2	1		3	1
	1	1	21		1	3
	3	1	2		1	1
	1	8	1		2	2
	1	1	1		1	5
	15	24	1		2	2
	71	56	24		2	1
	4	1	2		1	1
	4	10	26		8	2
	1	1	45		20	1
	3	1	1		1	1
	13	1	4		8	3
	4	2	2		1	1
	23	7	1		1	2
	1	1	1		6	3
	10	38	1		1	1
	1	1	1		2	6
	94	1	286		1	4
	62	6	1		1	1
	1	1	39		1	1
	8	2	1		5	1
	78	2	1		1	3
	2	16	2		1	1
	20	59	5		6	2
	23	14	2		1	1
	2	5	2		1	5
	1	5	2		4	4
	7	8	1		1	1
	15	10	2		1	1
	3	1	10		22	2
	2	14	3		1	1
	32	2	1		1	6
	1	1	1		2	1
	2	23	1		13	1
	12	26	1		60	5
	13	14	2		1	3
	28	3	1		10	1
	4	48	1		3	3
	1	2	1		1	1
	1	22	2		1	1
	1	1	1		1	1
	8	1	1		3	3
	1	1	35		29	9
	1	38	3		1	1
	9	1	1		1	1
	10	12	1		1	1
	71	61	1		5	1
	8	2	16		1	1
	6	41	2		1	6
	52	46	1		2	5
	13	5	78		3	1
	10	11	1		1	3
	3	8	1		1	1
	17	2	1		1	1
	8	23	2		12	3
	36	2	1		2	3
	1	2	1		3	1
	3	1	8		1	1
	1	2	10		3	4
	2	7	1		1	1
	5	5	1		2	1
	45	2	3		1	1
	2	16	2		12	1
	7	5	1		7	1
	10	1	2		3	7
	1	1	38		4	1
	65	7	2		4	1
	3	2	2		2	2
	1	2	7		2	1
	3	2	1		17	1
	6	1	2		2	2
	2	7	1		1	1
	1	62	1		5	2
	59	1	1		2	1
	1	1	6		4	1
	29	19	1		1	2
	9	46	16		12	2
	1	1	2		1	2
	13	1	1		2	1
	50	1	3		1	1
	2	1	1		1	1
	1	22	2		2	1
	2	103	1		7	20
	37	5	1		2	2
	2	8	2		4	4
	2	4	1		2	1
	1	20	5		3	2
	13	2	1		2	3
	1	6	8		1	1
	46	29	49		1	1
	27	1	2		1	1
	14	2	1		2	1
	48	1	2		2	2
	7	5	1		3	4
	1	1	1		3	1
	11	1	1		1	3
	2	61	1		2	2
	2	13	1		6	1
	117	8	1		11	3
	1	1	1		1	1
	3	15	1		4	1
	10	30	11		1	1
	1	1	69		1	1
	3	65	1		1	2
	2	1	1		2	1
	2	43	1		2	1
	28	5	1		3	2
	4	1	1		2	1
	9	13	11		1	3
	1	29	4		1	2
	1	1	21		1	1
	8	30	1		6	2
	131	5	1		16	1
	22	1	1		10	1
	8	5	21		2	1
	1	46	12		1	1
	53	22	1		1	1
	24	3	4		3	2
	75	3	1		1	1
	1	6	3		1	1
	45	42	1		1	1
	12	18	1		10	1
	1	1	10		1	2
	1	20	1		1	1
	2	2	1		1	1
	1	1	2		1	1
	13	1	3		11	1
	13	6	1		1	1
	1	3	1		1	2
	31	110	1		4	1
	3	5	18		2	4
	1	12	1		6	2
	10	1	1		1	1
	2	16	1		2	1
	9	13	1		2	7
	1	45	172		1	1
	1	1	5		1	12
	2	37	1		1	1
	9	124	1		1	1
	7	4	43		1	14
	27	3	6		1	1
	35	26	7		2	2
	1	24	1		5	2
	5	3	1		1	2
	2	49	3		6	7
	118	1	2		5	1
	21	1	1		8	1
	5	26	74		1	2
	14	49	1		1	1
	1	19	2		2	1
	4	1	12		1	1
	2	4	6		35	10
	37	9	1		1	1
	23	17	2		1	1
	6	1	1		1	3
	1	2	1		1	1
	1	4	2		9	1
	13	6	1		3	1
	5	2	1		1	1
	14	11	2		1	1
	1	2	6		2	1
	4	3	1		4	4
	19	15	1		1	1
	1	15	1		18	2
	1	1	1		2	3
	1	52	1		1	3
	1	54	1		1	2
	31	30	2		2	1
	44	3	171		23	1
	5	6	4		1	1
	3	21	2		14	2
	1	4	1		4	1
	3	1	1		18	6
	16	2	2		4	1
	10	1	1		4	1
	4	8	1		1	2
	55	1	1		1	37
	26	22	10		6	5
	41	5	16		1	2
	22	54	1		2	1
	1	1	3		2	2
	8	1	3			1
	11	44	1			1
	6	1	1			2
	10	8	1			1
	1	22	1			1
	5	13	1			1
	2	6	24			1
	5	1	1			1
	12	1	1			3
	3	20	2			6
	1	1	1			1
	3	27	13			1
	1	3	1			1
	1	2	1			1
	2	7	2			1
	3	2	1			1
	12	31	3			2
	2	2	1			1
	7	1	1			1
	2	15	2			1
	1	2	3			3
	3	1	10			1
	1	26	5			7
	5	3	12			1
	9	27	1			1
	1	52	130			1
	22	52	1			1
	1	17	1			3
	4	1	1			1
	21	48	1			5
	3	1	1			4
	53	1	1			2
	3	3	1			2
	1	11	1			1
	5	34	2			1
	16	14	1			2
	9	1	1			2
	76	11	6			1
	1	3	3			1
	172	6	18			7
	17	11	1			1
	2	7	1			1
	9	15	44			1
	1	9	1			1
	13	35	1			1
	3	9	1			2
	1	4	1			1
	1	44	4			1
	2	1	1			1
	42	5	1			1
	17	4	1			3
	1	31	80			1
	19	1	15			27
	5	70	8			1
	5	1	25			1
	6	2	6			2
	29	24	1			1
	5	1	1			1
	5	2	1			2
	4	2	1			2
	36	31	4			2
	2	26	2			1
	3	2	3			3
	1	42	4			1
	1	4	4			1
	2	109	18			1
	20	4	1			1
	1	18	1			3
	3	1	3			1
	8	14	1			1
	17	6	16			1
	5	1	2			1
	19	16	1			1
	17	15	5			4
	1	3	2			3
	3	2	56			1
	1	1	1			1
	1	1	8			1
	1	24	14			3
	1	10	3			2
	3	2	33			2
	136	12	16			1
	2	2	1			1
	16	1	1			2
	42	5	1			1
	1	16	1			1
	2	2	1			1
	2	1	9			4
	2	6	29			1
	3	1	6			1
	30	30	1			1
	6	1	1			4
	1	46	3			1
	2	79	4			1
	8	2	220			8
	1	15	1			1
	1	7	6			1
	3	7	2			1
	1	1	2			1
	1	1	1			1
	2	3	1			1
	1	6	1			1
	3	15	1			1
	2	1	3			1
	1	7	74			1
	3	9	1			1
	4	13	2			2
	5	10	4			1
	7	24	1			1
	4	1	3			1
	1	1	7			1
	1	59	3			1
	7	28	15			1
	7	37	2			1
	5	13	2			1
	1	9	5			1
	6	4	4			9
	13	1	1			2
	2	1	1			1
	1	4	2			1
	2	26	1			2
	2	1	1			3
	34	6	3			1
	22	55	2			5
	1	1	1			1
	3	9	2			2
	1	1	7			1
	1	1	1			2
	1	1	1			1
	44	14	393			1
	4	4	4			1
	1	10	4			1
	1	2	2			19
	5	2	1			1
	20	45	1			1
	1	44	1			3
	2	49	1			1
	1	18	279			1
	1	4	1			1
	2	10	1			4
	3	2	1			2
	2	36	3			1
	2	102	5			1
	86	30	1			2
	10	27	3			1
	7	50	4			1
	1	31	1			1
	1	2	8			1
	1	1	1			1
	1	35	1			1
	1	8	1			1
	1	2	17			6
	13	2	1			1
	16	1	25			1
	32	48	1			2
	1	10	2			1
	19	44	2			8
	1	7	141			1
	14	1	2			3
	10	1	1			1
	7	76	1			6
	1	2	8			5
	4	1	16			2
	1	45	2			1
	1	13	1			1
	1	8	1			4
	25	5	3			1
	75	13	4			1
	1	44	8			2
	86	9	1			1
	12	28	1			6
	6	2	2			2
	3	1	122			4
	1	9	1			3
	39	6	1			1
	1	45	1			1
	1	3	2			1
	183	26	1			3
	1	20	1			1
	77	1	1			2
	24	33	1			1
	1	1	20			1
	1	18	4			1
	4	1	1			5
	22	1	4			1
	18	12	1			1
	1	1	5			1
	70	19	1			1
	1	1	1			1
	8	1	1			1
	1	4	31			2
	1	4	2			1
	13	1	1			1
	3	1	1			4
	3	15	1			9
	57	6	1			2
	13	1	1			2
	41	4	16			3
	1	35	2			2
	1	2	1			1
	3	2	1			37
	1	1	1			1
	16	1	16			1
	4	1	2			1
	3	101	2			1
	12	5	1			2
	2	5	1			1
	76	2	1			3
	1	38	1			10
	1	1	1			1
	4	14	3			1
	2	2	1			2
	1	4	2			1
	30	28	3			3
	5	3	397			1
	3	40	1			2
	6	36	2			1
	1	15	5			1
	2	1	1			3
	4	1	1			1
	5	28	1			1
	4	1	5			2
	41	72	1			1
	1	10	1			2
	17	4	58			28
	25	3	1			2
	1	3	1			4
	5	46	7			1
	4	7	3			1
	2	11	1			1
	1	2	4			2
	20	13	1			3
	1	9	2			5
	1	1	6			1
	57	21	1			1
	6	63	4			1
	10	66	4			1
	1	1	1			1
	6	1	1			1
	34	4	1			1
	6	1	1			3
	3	7	2			1
	36	32	2			1
	32	1	1			1
	2	5	1			1
	32	2	1			1
	21	2	4			1
	2	1	1			8
	5	75	4			2
	12	37	1			4
	3	2	1			2
	5	33	6			9
	6	6	3			1
	67	48	2			1
	2	4	4			1
	79	14	3			5
	45	1	2			6
	4	5	92			1
	30	11	94			1
	19	19	1			2
	44	1	1			1
	9	4	1			1
	6	12	6			1
	30	45	2			2
	7	1	68			1
	3	23	1			1
	34	1	1			1
	6	1	1			1
	2	19	1			1
	44	46	1			1
	57	4	1			1
	1	1	2			1
	3	69	8			2
	2	2	1			2
	3	38	2			1
	3	79	1			1
	7	4	1			1
	3	30	6			1
	12	19	1			28
	1	4	8			2
	5	4	49			1
	9	15	15			1
	3	2	5			4
	7	23	18			1
	37	6	4			1
	1	5	2			1
	19	1	7			1
	17	18	1			1
	35	5	2			1
	24	14	43			1
	2	3	4			1
	1	33	6			8
	2	8	1			2
	20	28	1			4
	4	2	1			2
	1	6	3			1
	8	15	21			3
	16	48	1			1
	2	6	2			1
	5	6	1			14
	1	3	2			2
	80	6	40			1
	60	22	1			1
	11	5	2			4
	2	8	1			1
	2	1	3			1
	1	61	2			2
	19	3	1			1
	1	35	1			3
	1	5	2			1
	5	2	1			1
	2	8	55			2
	19	4	1			2
	50	3	2			1
	1	13	2			4
	3	1	15			4
	4	18	9			3
	1	4	4			15
	8	64	2			4
	45	1	2			1
	1	15	1			1
	7	18	2			1
	3	4	179			1
	1	46	2			1
	11	1	2			3
	1	4	4			2
	2	33	6			1
	21	12	2			1
	3	1	2			2
	19	3	2			1
	22	1	1			1
	15	16	13			4
	1	28	1			2
	5	6	124			1
	9	1	1			1
	1	92	3			1
	2	1	1			1
	26	20	1			4
	1	27	8			5
	17	39	1			1
	26	1	1			1
	24	58	1			2
	2	1	5			1
	2	6	2			2
	34	12	1			1
	1	4	1			1
	1	4	1			2
	1	1	1			2
	2	32	1			2
	1	4	7			1
	1	6	4			1
	1	8	2			1
	2	79	52			5
	2	32	1			1
	47	3	1			1
	4	26	1			1
	7	91	4			1
	1	64	11			4
	23	13	1			2
	1	36	4			11
	26	22	1			5
	1	3	2			5
	1	2	2			2
	21	2	1			1
	42	1	2			8
	27	1	50			6
	2	1	1			1
	1	27	7			2
	4	24	1			1
	3	6	2			1
	15	2	13			1
	1	4	1			2
	4	1	38			3
	5	30	7			2
	1	1	30			1
	35	1	1			1
	25	27	1			1
	3	18	1			1
	1	48	1			1
	1	3	25			1
	4	2	1			1
	1	1	369			1
	2	81	2			2
	7	25	9			1
	52	1	1			1
	1	2	1			1
	2	6	52			7
	3	2	19			1
	2	28	1			8
	4	2	2			2
	15	6	1			1
	1	4	159			34
	9	2	9			2
	2	31	1			3
	2	3	21			2
	6	1	33			738
	10	59	9			1
	12	1	38			4
	45	2	15			1
	15	13	1			7
	1	3	9			1
	10	1	1			2
	1	25	2			3
	62	1	1			1
	5	34	6			8
	11	1	2			1
	4	2	1			43
	12	25	7			1
	1	27	113			2
	3	1	5			1
	1	4	2			1
	3	8	5			1
	2	1	1			3
	5	1	2			3
	5	62	1			1
	42	9	2			5
	1	9	27			1
	1	16	3			1
	6	21	4			1
	13	1	4			3
	5	1	1			3
	78	1	1			1
	1	7	1			1
	12	4	1			6
	8	1	1			1
	4	34	3			5
	57	2	2			4
	8	11	9			3
	14	2	1			1
	12	110	1			1
	74	2	2			4
	10	2	2			3
	1	66	800			6
	1	1	2			6
	22	41	17			3
	21	6	7			7
	7	21	22			22
	44	1	1			1
	22	1	1			4
	16	10	3			4
	1	1	1			14
	22	21	1			2
	4	5	1			1
	15	2	23			1
	25	67	16			2
	29	42	1			1
	27	1	3			2
	2	24	1			1
	3	1	1			71
	17	24	2			1
	37	15	1			1
	1	14	8			1
	53	4	9			1
	24	12	1			1
	1	1	1			1
	4	2	12			2
	1	2	40			20
	1	23	3			1
	1	3	1			1
	3	116	7			1
	6	15	1			3
	10	1	1			30
	1	41	1			3
	1	1	3			1
	4	4	2			1
	115	9	1			1
	4	8	1			1
	57	120	1			1
	1	1	1			1
	2	1	1			2
	136	17	1			4
	2	13	1			2
	1	1	2			1
	2	51	6			2
	91	3	1			4
	66	2	1			4
	63	2	1			1
	30	164	2			9
	2	3	3			3
	35	142	3			1
	1	2	1			2
	1	101	1			1
	20	1	1			1
	18	3	1			3
	20	5	1			1
	3	1	4			1
	16	5	5			1
	16	23	17			1
	35	2	1			2
	12	1	8			1
	14	1	2			2
	1	1	2			1
	1	17	1			1
	33	3	2			1
	92	2	1			1
	1	22	1			2
	4	73	10			2
	2	1	1			1
	2	9	9			1
	74	2	8			1
	26	93	1			2
	39	34	1			2
	76	17	2			1
	38	1	6			1
	13	55	1			6
	13	1	2			2
	1	8	2			1
	2	4	1			1
	6	5	93			6
	1	1	1			1
	1	2	1			1
	43	10	2			2
	1	19	3			1
	67	11	1			1
	36	1	2			1
	19	1	3			5
	31	1	6			24
	1	1	169			2
	1	1	15			1
	2	1	1			1
	2	17	1			3
	22	11	9			2
	35	33	58			1
	3	18	17			1
	1	2	2			1
	1	21	15			1
	5	56	1			2
	1	1	3			1
	1	48	10			1
	32	36	10			1
	11	38	2			1
	1	1	9			2
	20	22	1			1
	55	13	3			1
	4	4	1			1
	40	13	31			5
	12	2	2			1
	21	12	4			1
	3	7	1			1
	4	4	1			7
	20	10	5			1
	3	1	1			1
	1	4	5			1
	1	1	1			1
	12	6	1			23
	52	1	4			1
	32	8	3			1
	2	1	130			1
	3	38	1			1
	1	1	3			1
	1	4	2			1
	10	1	1			2
	14	3	2			9
	1	2	6			2
	16	46	1			7
	2	1	1			1
	16	18	2			1
	43	4	1			1
	4	2	1			4
	1	7	1			5
	2	53	1			9
	14	8	1			1
	1	2	2			1
	40	6	5			6
	16	25	1			4
	6	3	3			1
	2	1	1			1
	50	2	1			2
	2	35	2			3
	1	1	2			3
	1	13	1			2
	17	1	1			2
	59	125	1			1
	6	42	1			1
	9	11	1			6
	20	1	1			1
	21	54	2			1
	4	36	1			1
	45	26	1			1
	1	8	2			1
	8	14	1			2
	26	11	1			7
	4	16	1			1
	10	10	1			1
	38	28	1			1
	6	45	2			1
	35	2	10			5
	3	4	6			1
	5	9	11			1
	4	4	6			1
	1	24	1			1
	36	69	2			1
	1	7	1			1
	1	1	2			2
	1	58	2			1
	28	1	1			2
	2	7	1			2
	24	56	2			4
	11	79	2			1
	3	1	1			1
	7	23	2			7
	1	6	1			2
	1	1	2			3
	3	2	17			1
	1	46	1			1
	53	2	2			1
	1	4	1			1
	28	20	1			1
	1	1	2			1
	35	87	2			1
	4	15	1			1
	48	7	1			1
	35	14	1			1
	1	5	4			1
	12	3	1			1
	2	3	3			3
	4	2	2			1
	7	2	1			5
	3	1	1			2
	52	1	1			2
	1	2	1			1
	10	49	2			1
	7	18	1			2
	7	11	2			1
	21	56	1			1
	10	63	1			1
	15	3	1			4
	2	1	1			2
	21	3	14			1
	4	3	3			2
	46	2	1			1
	1	19	13			1
	4	2	3			2
	5	11	1			8
	1	23	1			4
	5	18	83			1
	12	47	1			1
	49	9	6			1
	6	21	4			1
	1	1	98			3
	55	20	2			1
	7	2	1			2
	1	5	2			1
	1	48	2			1
	1	24	17			1
	24	1	3			3
	1	5	1			4
	50	56	1			1
	33	1	7			1
	1	1	4			1
	21	1	4			1
	2	8	1			1
	1	13	42			2
	1	6	21			5
	1	2	22			1
	1	1	7			1
	1	2	2			1
	7	5	1			4
	79	1	1			1
	13	23	2			6
	11	10	1			1
	11	1	1			1
	3	34	1			1
	10	1	3			1
	28	16	4			38
	14	2	11			1
	3	2	9			4
	25	3	1			1
	23	8	7			1
	1	2	1			2
	3	5	1			1
	48	239	1			1
	5	6	2			1
	8	12	1			6
	6	11	1			1
	47	4	10			3
	45	33	1			1
	76	2	1			1
	21	2	1			1
	1	2	1			1
	4	2	2			3
	3	1	2			1
	5	3	33			1
	10	9	1			1
	1	4	18			4
	7	48	3			15
	11	12	1			3
	1	20	1			4
	2	1	2			3
	28	30	1			1
	1	5	1			1
	1	1	6			4
	2	1	1			4
	1	55	12			1
	1	19	25			3
	2	1	1			2
	2	35	1			19
	3	4	2			1
	1	24	1			1
	129	2	1			2
	1	1	1			10
	1	1	1			1
	4	1	1			3
	1	4	1			8
	4	28	1			3
	1	1	1			1
	2	1	3			1
	71	10	1			1
	12	7	17			3
	1	2	1			4
	5	1	1			1
	1	19	2			1
	1	41	1			1
	1	28	218			1
	4	36	3			1
	2	23	3			2
	37	12	37			3
	4	46	1			2
	1	17	1			1
	1	5	2			7
	1	1	2			1
	1	2	7			1
	2	11	4			1
	1	1	1			7
	4	46	115			4
	1	96	2			1
	1	1	1			1
	59	1	1			1
	1	21	1			1
	10	1	1			2
	4	1	3			2
	1	26	113			1
	1	2	131			1
	23	1	1			6
	1	23	4			1
	1	22	3			12
	1	13	2			1
	1	1	1			1
	50	5	4			1
	2	1	4			4
	1	29	2			1
	2	2	2			1
	3	109	4			3
	1	25	2			1
	1	8	1			1
	39	4	1			1
	7	2	1			1
	1	1	1			4
	1	6	1			1
	1	13	97			1
	51	9	2			1
	1	3	35			2
	16	1	16			1
	36	1	1			1
	41	1	1			1
	8	23	31			1
	1	4	1			1
	45	1	1			7
	56	4	10			1
	1	6	16			1
	1	17	10			1
	24	425	1			2
	14	1	1			7
	1	57	15			1
	1	8	1			6
	15	35	1			1
	27	73	1			1
	1	3	2			1
	1	4	1			1
	2	1	36			1
	8	8	14			1
	12	6	1			1
	2	1	3			1
	8	1	292			1
	1	24	3			17
	2	60	1			1
	1	16	1			1
	1	9	1			1
	1	3	7			2
	1	1	12			2
	3	40	2			5
	7	2	2			4
	16	7	3			1
	12	2	2			1
	4	9	2			1
	2	51	1			5
	19	1	1			3
	1	4	5			26
	1	1	141			1
	1	6	4			1
	1	12	1			1
	23	28	1			2
	11	27	1			1
	3	21	355			1
	2	2	1			1
	1	1	2			15
	59	1	31			1
	63	16	1			1
	3	1	1			1
	17	1	4			1
	5	2	1			1
	15	19	11			2
	32	13	15			1
	42	53	1			5
	10	1	3			1
	1	22	507			8
	2	24	1			1
	1	1	1			1
	1	5	74			1
	1	1	2			1
	1	3	1			1
	1	4	7			3
	1	6	4			1
	6	1	2			1
	5	24	15			2
	8	36	5			5
	1	2	3			1
	1	2	2			4
	1	21	43			1
	12	1	1			1
	3	1	1			1
	15	10	3			1
	8	22	2			1
	15	9	49			1
	99	27	1			1
	2	8	2			1
	1	1	1			1
	2	2	1			2
	32	1	5			1
	29	1	9			1
	1	29	2			3
	1	1	1			6
	1	3	3			1
	2	2	16			4
	1	1	5			1
	14	28	30			1
	7	1	28			2
	1	51	10			1
	1	15	1			1
	4	17	1			1
	1	2	1			2
	5	12	6			4
	1	51	1			2
	21	33	304			1
	1	68	4			2
	1	2	1			1
	1	2	4			1
	1	11	1			1
	9	1	1			1
	1	16	4			1
	1	7	1			1
	3	1	16			2
	9	20	2			3
	2	1	1			16
	2	2	2			2
	5	2	1			1
	13	2	1			9
	1	3	28			1
	8	1	1			1
	2	1	5			1
	4	20	1
	1	6	2
	56	29	1
	12	5	42
	1	28	16
	1	38	2
	5	2	2
	1	2	3
	23	1	3
	4	1	1
	128	18	4
	1	1	5
	1	16	8
	2	35	3
	2	1	2
	3	9	4
	1	1	1
	60	59	4
	4	1	12
	10	17	1
	14	2	1
	40	80	2
	2	22	3
	1	4	167
	1	56	1
	54	8	2
	1	1	1
	2	2	1
	1	5	2
	1	1	1
	1	12	1
	1	28	48
	3	1	1
	8	1	2
	1	1	1
	1	1	2
	11	3	3
	1	2	1
	3	30	1
	3	1	6
	5	25	1
	3	12	4
	2	1	2
	4	4	6
	4	10	27
	31	1	3
	1	29	43
	63	1	1
	1	5	1
	1	2	3
	1	1	51
	1	15	4
	19	3	1
	65	50	3
	27	5	6
	2	44	1
	2	31	231
	5	19	2
	143	60	1
	10	13	2
	1	2	1
	1	22	1
	5	2	5
	18	133	1
	2	4	1
	38	10	7
	1	28	1
	1	35	1
	1	41	2
	2	2	5
	1	39	2
	1	1	1
	61	52	1
	14	7	1
	1	1	2
	1	1	1
	4	12	1
	2	2	1
	8	1	2
	1	1	3
	1	4	36
	20	19	4
	3	1	1
	1	1	3
	2	57	166
	1	36	1
	2	17	2
	1	1	1
	1	125	2
	6	1	1
	45	3	2
	83	1	1
	20	99	2
	2	50	3
	6	1	1
	16	83	1
	6	10	2
	4	2	73
	15	54	1
	3	1	1
	1	1	1
	2	2	20
	38	12	1
	9	48	1
	3	1	1
	3	6	3
	1	38	1
	1	18	5
	18	23	1
	1	57	2
	51	1	1
	9	1	1
	3	165	1
	2	37	3
	1	1	7
	4	10	1
	1	1	2
	16	2	3
	1	40	10
	1	13	6
	2	3	1
	1	1	1
	38	33	4
	5	63	135
	8	39	1
	1	10	1
	1	89	2
	1	1	1
	1	3	1
	1	37	1
	1	50	69
	1	23	5
	1	4	6
	16	1	6
	1	30	2
	1	12	2
	21	3	69
	17	1	1
	6	4	3
	5	130	1
	1	9	1
	1	36	3
	4	3	1
	1	1	7
	12	1	2
	65	8	1
	80	1	1
	1	25	1
	1	1	2
	1	1	7
	1	1	4
	13	3	1
	1	25	1
	6	3	18
	1	1	3
	1	30	59
	28	8	1
	1	6	1
	1	12	2
	73	1	1
	1	21	1
	8	18	3
	1	1	1
	3	2	1
	2	2	61
	7	1	9
	4	1	3
	3	1	44
	139	2	1
	26	29	1
	3	58	3
	10	4	2
	1	11	1
	1	37	2
	7	1	1
	8	7	1
	83	59	1
	1	13	283
	18	1	2
	37	29	2
	2	35	1
	1	1	127
	1	2	1
	11	1	1
	1	1	1
	1	1	2
	2	2	1
	13	1	9
	1	1	2
	2	1	2
	1	1	269
	2	1	30
	1	1	2
	1	29	1
	1	1	1
	20	8	2
	2	12	1
	11	20	1
	1	28	1
	1	1	1
	2	26	2
	1	1	2
	12	43	5
	3	63	2
	10	37	2
	1	76	2
	1	1	1
	5	12	5
	5	1	2
	1	2	2
	1	4	2
	1	15	1
	14	1	4
	1	8	1
	90	26	2
	1	2	136
	1	1	2
	12	2	1
	1	1	1
	1	22	1
	20	1	1
	1	47	1
	38	108	2
	5	6	1
	1	4	4
	1	1	4
	46	19	5
	26	2	3
	1	3	1
	1	1	2
	1	1	1
	1	1	9
	81	29	1
	1	8	1
	5	136	5
	58	16	1
	1	3	1
	1	32	445
	1	5	1
	1	1	1
	1	1	1
	2	16	1
	12	20	2
	1	11	2
	7	21	27
	1	4	4
	1	46	2
	1	1	2
	36	2	101
	1	8	4
	1	11	1
	1	9	124
	1	8	1
	64	28	1
	10	28	4
	3	4	1
	1	1	2
	1	1	2
	1	10	1
	2	21	1
	40	1	1
	1	7	4
	2	1	1
	16	24	1
	75	1	26
	42	30	74
	1	11	30
	1	36	1
	1	7	1
	19	1	8
	2	64	1
	1	18	4
	6	78	7
	6	7	1
	2	1	2
	1	2	1
	67	3	1
	44	37	56
	1	2	3
	1	1	3
	1	42	1
	1	4	1
	1	2	1
	5	1	1
	1	162	1
	1	1	33
	5	38	7
	1	2	6
	6	11	1
	1	1	1
	31	1	137
	2	7	1
	1	20	2
	10	12	4
	8	4	1
	1	1	1
	1	1	1
	87	13	3
	1	42	1
	1	27	1
	3	8	6
	2	5	1
	1	8	1
	160	19	1
	4	58	35
	2	21	1
	1	35	1
	1	126	9
	9	2	37
	1	28	1
	27	7	1
	6	1	2
	7	3	2
	1	46	2
	1	29	3
	17	6	1
	40	15	4
	1	12	3
	1	8	1
	7	10	1
	73	1	1
	13	14	3
	63	1	1
	1	1	1
	1	1	2
	37	60	30
	1	1	1
	169	22	2
	1	1	1
	82	73	3
	53	1	1
	88	13	72
	2	2	6
	3	1	1
	2	21	1
	7	18	1
	41	40	1
	1	6	3
	5	14	1
	7	16	1
	6	3	1
	3	4	1
	1	35	1
	9	2	1
	35	2	1
	37	18	2
	9	59	6
	1	34	1
	22	1	1
	1	9	1
	2	6	1
	3	1	1
	1	3	1
	17	42	1
	10	15	13
	1	1	1
	10	17	7
	3	35	29
	1	27	1
	1	35	1
	1	1	8
	1	39	2
	14	44	1
	1	5	4
	1	16	2
	4	2	1
	5	2	2
	1	1	2
	1	10	1
	1	6	1
	1	32	4
	1	36	5
	63	22	65
	2	24	2
	27	1	29
	2	167	5
	3	69	51
	1	1	13
	1	6	1
	1	15	1
	14	9	15
	129	1	1
	1	3	4
	1	1	1
	1	67	1
	5	18	1
	3	6	1
	59	15	5
	2	9	2
	1	1	7
	7	11	1
	1	1	1
	6	1	2
	1	5	3
	25	68	2
	1	2	1
	2	30	1
	3	14	181
	4	8	1
	1	4	1
	1	13	5
	2	1	1
	1	39	14
	6	12	2
	13	4	2
	7	1	13
	7	3	1
	4	109	17
	15	1	1
	6	1	2
	2	42	2
	3	4	1
	3	21	20
	1	1	1
	81	1	1
	34	4	2
	17	1	1
	3	1	3
	3	21	1
	4	2	1
	1	3	4
	4	3	33
	2	1	7
	1	18	1
	1	1	1
	1	18	1
	1	136	1
	49	7	2
	1	74	1
	9	68	1
	5	1	1
	2	14	1
	1	29	2
	2	5	1
	9	53	2
	1	10	1
	51	94	21
	37	1	6
	7	18	1
	5	86	3
	6	1	3
	3	181	1
[truncated: 8,241 more rows]

## Sheet: Data for Fig 3b
	Total: 3 w				Total: 4 w				Total: 5 w				Total: 6 w
2-dif	1.39423	1.2108	1.23985	1.43936	1.49659	1.58686	1.6618	1.45921	1.64029	1.62875	1.61609	1.30847	1.39991	2.23074	1.50656
3-dif	1.17566	0.890501	1.04049	1.31656	1.33586	1.19465	1.10333	1.28117	0.928984	1.0808	1.24349	1.31112	1.22428	1.70235	1.18174	2.11753
	Total: 4 w				Total: 4 w				Total: 5 w				Total: 6 w
2-dif	1.39423	1.2108	1.23985	1.43936	1.49659	1.58686	1.6618	1.45921	1.64029	1.62875	1.61609	1.30847	1.39991	2.23074	1.50656			multiple comperison t-test (PRISM)
3-dif	1.17566	0.890501	1.04049	1.31656	1.33586	1.19465	1.10333	1.28117	0.928984	1.0808	1.24349	1.31112	1.22428	1.70235	1.18174	2.11753
	3	4	5	6		2w diff	3w diff	se	se
2w diff	1.32106	1.55112	1.5484	1.7124	3	1.32106	1.1058	0.0563474	0.0912502
3w diff	1.1058	1.22875	1.1411	1.55648	4	1.58237	1.22875	0.0455966	0.0509183
					5	1.5484	1.1411	0.0801297	0.0856446
					6	1.7124	1.55648	0.260989	0.221142
	2w differeintiation 1W maturation																2w differeintiation 2w maturation																3w differeintiation 1w maturation																2w differeintiation 3w maturation
	Plug	plug area (um)	adypocyte nomber	lipid droplets area	% lipid droplets coverage												Plug	plug area (um)	adypocyte nomber	lipid droplets area	% lipid droplets coverage												Plug	plug area (um)	adypocyte nomber	lipid droplets area	% lipid droplets coverage												Plug
	B3	1.85394e+07		258481	1.39423												B3	1.85977e+07		278332	1.49659												A4	2.07312e+07		276939	1.33586												B3
			1	6785.5															1	5666.03															1	3774.61
			2	3925.7															2	5922.89															2	5252.59
			3	13301.8															3	8038.21															3	5796.52
			4	11273															4	1252.71															4	2428.5
			5	6440.74															5	12249.6															5	2648.27
			6	1516.44															6	3999.88															6	5422.91
			7	5737.46															7	1554.9															7	5565.76
			8	5049.29															8	5950.37															8	2807.61
			9	1428.53															9	4693.54															9	3846.04
			10	671.68															10	5293.79															10	6036.9
			11	3274.62															11	3925.7															11	4422.94
			12	4714.14															12	5023.2															12	2186.75
			13	1285.67															13	5758.06															13	1912.03
			14	3148.25															14	2791.12															14	4389.97
			15	1445.01															15	2802.11															15	9246.97
			16	2791.12															16	792.56															16	3725.16
			17	6198.98															17	1660.66															17	4615.24
			18	2660.63															18	2442.23															18	5098.74
			19	6986.05															19	4307.56															19	2390.04
			20	4851.5															20	3186.71															20	3631.76
			21	10900.8															21	1734.84															21	6972.31
			22	2766.4															22	5030.06															22	3455.94
			23	4141.36															23	4020.48															23	5560.27
			24	2851.56															24	4433.93															24	3813.07
			25	1245.84															25	5344.62															25	4791.06
			26	4601.51															26	3101.55															26	7565.7
			27	2466.96															27	2476.57															27	4389.97
			28	6715.45															28	1936.75															28	7141.26
			29	3818.56															29	2730.68															29	3192.21
			30	2315.86															30	14282.5															30	2335.09
			31	3065.84															31	2021.92															31	6785.5
			32	3102.93															32	597.51															32	12396.6
			33	3501.27															33	2966.94															33	3670.22
			34	2038.4															34	4137.24															34	3186.71
			35	5450.38															35	5516.31															35	11219.4
			36	3208.69															36	2771.89															36	2368.06
			37	3532.86															37	1763.68															37	2637.28
			38	3317.21															38	1505.45															38	2263.67
			39	741.74															39	10229.1															39	2263.67
			40	7337.69															40	4436.68															40	3725.16
			41	4211.41															41	8095.9															41	3214.19
			42	4142.73															42	1936.75															42	1318.64
			43	3403.74															43	1490.34															43	961.51
			44	362.63															44	8654.95															44	2483.44
			45	7502.52															45	2984.8															45	3417.48
			46	2802.11															46	2977.93															46	1456
			47	499.98															47	5689.38															47	2714.2
			48	9034.06															48	2477.95															48	2730.68
			49	2142.79															49	3994.38															49	3846.04
			50	2149.66															50	1802.14															50	2395.53
			51	5747.08															51	2252.68															51	4466.9
			52	7630.26															52	7799.21															52	1802.14
			53	1895.55															53	3183.97															53	2565.85
			54	2175.76															54	2186.75															54	3302.1
			55	2807.61															55	734.87															55	2593.33
			56	4219.65															56	4887.21															56	9929.64
			57	1609.84															57	2120.81															57	4631.73
			58	2335.09															58	3455.94															58	2857.05
			59	5214.12															59	4958.64															59	4983.36
			60	2249.93															60	7722.29															60	2368.06
			61	793.93															61	6310.24															61	7626.14
			62	925.8															62	4920.18															62	3604.28
			63	1516.44															63	7054.73															63	2186.75
			64	3093.31															64	949.15															64	4186.68
			65	1664.78															65	4413.33															65	1917.52
			66	5664.66															66	2142.79															66	2950.46
			67	2078.23															67	3366.65															67	2917.49
																			68	527.46															68	1574.13
																			69	890.08															69	1005.46
Plug	plug area (um)	adypocyte nomber	lipid droplets area	% lipid droplets coverage													Plug	plug area (um)	adypocyte nomber	lipid droplets area	% lipid droplets coverage
C1	1.83473e+07		222148	1.2108													C1	1.8328e+07		290840	1.58686
		1	3692.19																1	2848.81
		2	3889.99																2	3889.99
		3	2807.61																3	3439.45
		4	5431.15																4	1711.49
		5	1802.14																5	1401.06
		6	3087.82																6	6016.3
		7	3888.62																7	2332.35
		8	2868.04																8	1579.62
		9	3315.83																9	1782.91
		10	1214.25																10	2403.77
		11	792.56																11	4552.06
		12	4130.37																12	2313.12
		13	2969.69																13	4797.93
		14	3384.51																14	1271.94
		15	3799.33																15	4098.77
		16	1196.39																16	3889.99
		17	2793.87																17	2905.13
		18	3920.21																18	3881.75
		19	2694.97																19	5160.56
		20	5521.81																20	3043.86
		21	2177.13																21	1559.02
		22	1554.9																22	3759.5													Plug	plug area (um)	adypocyte nomber	lipid droplets area	% lipid droplets coverage
		23	2766.4																23	2994.41													A5	1.99101e+07		237855	1.19465
		24	2090.59																24	3977.9															1	6181.13
		25	891.46																25	3455.94															2	2807.61
		26	839.26																26	3813.07															3	2646.9
		27	3479.29																27	5576.75															4	1335.12
		28	4326.79																28	1711.49															5	609.87
		29	730.75																29	1269.19															6	2082.35													Plug
		30	3468.3																30	1460.12															7	2390.04													C1
		31	4773.2																31	3741.64															8	3846.04
		32	2986.17																32	3557.58															9	10340.3
		33	4030.1																33	1211.5															10	4988.86
		34	4370.74																34	4074.05															11	4953.14
		35	2230.7																35	4488.87															12	1719.73
		36	2502.67																36	3653.73															13	1181.28
		37	5030.06																37	6185.25															14	2159.27
		38	2423																38	3370.78															15	2505.42
		39	4028.72																39	2208.72															16	2285.64
		40	2957.33																40	3269.13															17	6043.77
		41	1962.85																41	2337.84															18	1428.53
		42	3148.25																42	3640															19	2296.63
		43	1326.88																43	3358.41															20	4413.33
		44	1734.84																44	1134.58															21	3505.39
		45	813.16																45	2520.53															22	3170.23
		46	1684.01																46	1127.71															23	2975.18
		47	2725.19																47	1914.78															24	3186.71
		48	2315.86																48	2778.76															25	1813.13
		49	6012.18																49	5670.15															26	4510.85
		50	1521.93																50	1766.43															27	626.35
		51	2846.07																51	1585.12															28	5554.77
		52	792.56																52	1399.68															29	1543.91
		53	1758.19																53	3454.56															30	2527.39
		54	3181.22																54	3188.09															31	4126.25
		55	3889.99																55	5181.16															32	3505.39
		56	4050.7																56	3881.75															33	1291.17
		57	4975.12																57	2391.41															34	4955.89
		59	3873.51																58	3483.41															35	2598.82
		60	6345.96																59	3064.47															36	7067.09
		61	913.43																60	3534.23															37	2335.09
		62	2929.85																61	3197.7															38	9564.27
		63	1596.1																62	1714.23															39	1835.11
		64	3453.19																63	5576.75															40	4192.18
		65	587.89																64	2653.76															41	3258.14
		66	3833.67																65	3438.08															42	2214.22
		67	1887.3																66	4340.53															43	8267.6
		68	2384.54																67	2922.99															44	5082.26
		69	5087.76																68	2240.32															45	2203.23
		70	7095.93																69	4889.96															46	1813.13
		72	2041.15																70	3925.7															47	2285.64
		73	972.5																71	3763.62															48	6249.81
		74	7497.02																72	1442.26															49	2214.22
		75	2403.77																73	2142.79															50	1181.28
		76	1736.21																74	3282.87															51	6477.82
		77	1910.66																75	766.46															52	1692.26
																			76	1271.94															53	4609.75
																			77	2905.13															54	1115.35
Plug	plug area (um)	adypocyte nomber	lipid droplets area	% lipid droplets coverage															78	1719.73															55	11678.2
C2	1.82121e+07		225803	1.23985															79	2001.31															56	4509.48
		1	8171.45																80	2604.32															57	2417.51
		2	1049.42																81	5622.08															58	4411.95
		3	6817.1																82	9216.75															59	6175.63
		4	7241.53																83	7345.93															60	3390.01
		5	4325.42																84	4690.79															61	4862.49
		6	2344.71																85	4225.14															62	2054.88
		7	3754.01																86	6615.18															63	2791.12
		8	5174.29																87	6855.56															64	2857.05
		9	1885.93																88	3395.5															65	1552.15
		10	1120.84																																66	3846.04
		11	2640.03																																67	1543.91
		12	1157.93														Plug	plug area (um)	adypocyte nomber	lipid droplets area	% lipid droplets coverage
		13	3858.4														C2	1.84632e+07		306821	1.6618
		14	5435.27																1	1103.13
		15	1148.32																2	1543.91
		16	1684.01																3	2115.32
		17	3296.6																4	2851.56
		18	5085.01																5	2200.48
		19	6661.88																6	2868.04
		20	8079.42																7	6054.76
		21	2719.7																8	5817.13
		22	2046.64																9	2730.68
		23	3093.31																10	5565.76
		24	4193.55																11	7759.38
		25	2975.18																12	7400.87
		26	1848.84																13	5367.97
		27	2975.18																14	3148.25
		28	2230.7																15	6606.94
		29	689.54																16	4979.24
		30	2157.93																17	3254.02
		31	2950.46																18	2368.06
		32	640.09																19	4340.53
		33	1655.2																20	3379.02
		34	2093.34																21	719.21
		35	2582.34																22	6417.38
		36	3296.6																23	3879
		37	2137.3																24	6488.81
		38	2278.78																25	2585.09													Plug	plug area (um)	adypocyte nomber	lipid droplets area	% lipid droplets coverage
		39	2391.41																26	3032.87													B4	1.91001e+07		210738	1.10333
		40	2159.27																27	4462.77															1	3230.67
		41	1542.53																28	8264.85															2	1950.49
		42	1700.5																29	3315.83															3	3547.97
		43	1357.1																30	2038.4															4	1082.38
		44	3681.3																31	7060.22															5	2876.28
		45	597.51																32	5225.11															6	3846.04
		46	1983.49																33	4501.23															7	2263.67													Plug
		47	1112.6																34	6380.3															8	6874.79													C2
		48	1112.6																35	3372.15															9	2469.7
		49	1357.1																36	2233.45															10	2851.56
		50	876.35																37	4378.99															11	1032.94
		51	1326.88																38	8105.52															12	2126.31
		52	1435.4																39	7069.84															13	1866.7
		53	1016.45																40	2857.05															14	3814.44
		54	1098.87																41	2531.52															15	3001.28
		55	1401.06																42	2531.52															16	2505.42
		56	3972.5																43	3045.24															17	3265.01
		57	792.56																44	3249.9															18	4468.27
		58	401.09																45	3299.35															19	3031.5
		59	634.6																46	2829.58															20	2171.64
		60	738.99																47	2425.75															21	1773.3
		61	961.51																48	4884.46															22	1460.12
		62	1247.21																49	8637.1															23	1738.96
		63	5255.33																50	3351.54															24	791.18
		64	2961.45																51	1872.19															25	1791.15
		65	3862.52																52	4505.36															26	4391.35
		66	6428.37																53	758.22															27	3841.91
		67	1479.35																54	3065.84															28	839.26
		68	1554.9																55	5825.37															29	2065.87
		69	890.08																56	7123.41															30	2589.21
		70	2450.54																57	813.16															31	4069.93
		71	3252.65																58	1928.51															32	4615.24
		72	4582.4																59	6914.62															33	2640.03
		73	445.04																60	6865.17															34	3729.28
		74	1214.28																61	6306.12															35	701.9
		75	837.89																62	6380.3															36	4178.44
		76	543.94																63	3041.11															37	5433.9
		77	142.85																64	3681.21															38	1074.14
		78	468.39																65	3758.13															39	2451.85
		79	263.73																66	1384.57															40	6571.23
		80	976.62																67	3296.6															41	2859.8
		81	1782.94																68	949.15															42	1043.92
		82	1703.24																69	3357.04															43	921.67
		83	288.45																70	2917.49															44	6953.08
		84	593.39																71	3818.56															45	1624.95
		85	1203.41																72	2284.27															46	2420.26
		86	219.77																73	3604.28															47	2502.67
		87	129.12																74	3977.9															48	1260.95
		88	1368.12																75	2186.75															49	1887.3
		89	2135.23																76	5576.75															50	921.67
		90	508.23																																51	3539.73
		91	4503.12														Plug	plug area (um)	adypocyte nomber	lipid droplets area	% lipid droplets coverage														52	829.64
		92	3613.99														C3	1.93027e+07		281667	1.45921														53	1530.17
		93	1071.4																1	4752.6															54	1271.94
		94	907.94																2	6466.83															55	1336.5
		95	671.68																3	3631.76															56	1208.75
		96	1730.75																4	2664.75															57	5576.75
		97	2703.28																5	5373.46															58	351.64
		98	1578.28																6	4997.1															59	1401.06
		99	1917.55																7	3258.14															60	802.17
		100	1167.55																8	3774.61															61	1832.36
																			9	6505.29															62	1848.84
																			10	3532.86															63	1071.4
																			11	3230.67															64	1638.69
																			12	2582.34															65	1181.28
																			13	2527.39															66	2171.64
																			14	6010.8															67	2350.2
																			15	4521.84															68	2285.64
																			16	6131.68															69	8521.72
																			17	4027.35															70	3942.19
Plug	plug area (um)	adypocyte nomber	lipid droplets area	% lipid droplets coverage															18	2857.05															71	5038.31
D3	1.88403e+07		271179	1.43936															19	3230.67															72	2690.85
		1	7834.83																20	2802.11															73	824.15
		2	1999.94																21	5359.72															74	1530.17
		3	4988.86																22	4194.93															75	2142.79
		4	4329.54																23	2285.64															76	1656.54
		5	3510.88																24	4670.19															77	881.84
		6	2368.06																25	3631.76															78	671.68
		7	4433.93																26	1972.47															79	3350.17
		8	4186.68																27	5944.87															80	1939.5
		9	1895.55																28	3238.91															81	3244.41
		10	3763.62																29	4752.6															82	1813.13
		11	3390.01																30	829.64															83	1468.36
		12	4010.87																31	3763.62															84	1372.21
		13	2505.42																32	6164.64
		14	1917.52																33	1972.47
		15	2193.61																34	3096.06														Plug	plug area (um)	adypocyte nomber	lipid droplets area	% lipid droplets coverage
		16	1674.4																35	4422.94														B5	1.80153e+07		230806	1.28117
		17	2792.5																36	10988.7																1	3939.44
		18	3326.82																37	3425.72																2	1983.46
		19	10871.9																38	3725.16																3	2749.92
		20	3762.25																39	5241.6																4	2348.83
		21	2589.21																40	1730.72																5	2703.21
		22	5389.94																41	4714.14																6	4925.67
		23	1569.88																42	2477.95																7	4405.08
		24	1196.2																43	4725.13																8	2578.22												Plug
		25	6373.43																44	4307.56																9	3188.09												C3
		26	4264.98																45	2164.77																10	1609.84
		27	5438.02																46	7444.83																11	3873.51
		28	6384.42																47	3214.19																12	1906.53
		29	4245.75																48	961.51																13	2097.46
		30	2707.33																49	3483.41																14	2307.62
		31	4248.5																50	5840.48																15	3104.3
		32	5821.25																51	7681.08																16	2230.7
		33	1016.45																52	6186.62																17	3857.02
		34	1560.39																53	5758.06																18	5053.42
		35	5108.36																54	6362.44																19	3480.66
		36	1609.84																55	2203.23																20	3477.91
		37	324.17																56	2802.11																21	1906.53
		38	1559.02																57	3310.34																22	2240.32
		39	2278.78																58	1384.57																23	5584.99
		40	1223.86																59	4104.27																24	2351.58
		41	1848.84																60	1554.9																25	2648.27
		42	763.71																61	5253.96																26	3087.82
		43	1803.52																62	3631.76																27	1236.23
		44	3183.97																63	4027.35																28	1848.84
		45	957.39																64	3455.94																29	1899.67
		46	1214.25																65	2534.26																30	5067.15
		47	2335.09																66	7499.77																31	1884.56
		48	6285.52																67	2285.64																32	2449.1
		49	2293.89																68	3977.9																33	2958.7
		50	947.77																69	4027.35																34	2472.45
		51	1851.59																70	2950.46																35	1939.5
		52	3296.6																71	6681.11																36	708.77
		53	2097.46																																	37	6256.68
		54	3302.1																																	38	2263.67
		55	3519.12																																	39	1872.19
		56	2005.43																																	40	1916.15
		57	3714.17																																	41	2672.99
		58	1684.01																																	42	5201.76
		59	972.5																																	43	4620.74
		60	3631.76																																	44	719.76
		61	2205.98																																	45	1093.37
		62	167.58																																	46	2046.64
		63	741.74																																	47	1428.53
		64	329.66																																	48	3447.7
		65	3058.97																																	49	596.14
		66	727.88																																	50	664.81
		67	1895.55																																	51	1774.67
		68	1554.9																																	52	1560.39
		69	1938.13																																	53	2203.23
		70	1166.17																																	54	3087.82
		71	3725.16																																	55	2664.75
		72	3032.87																																	56	2901.01
		73	1637.31																																	57	2990.29
		74	5281.43																																	58	3653.73
		75	1092																																	59	3532.86
		76	1530.17																																	60	3041.11
		77	1994.44																																	61	1053.54
		78	2263.67																																	62	4153.72
		79	3363.91																																	63	1063.15
		80	546.69																																	64	2681.24
		81	3004.03																																	65	744.48
		82	1627.7																																	66	2802.11
		83	2791.12																																	67	2916.12
		84	2840.51																																	68	2994.41
		85	2857.05																																	69	2563.11
		86	1428.53																																	70	2267.79
		87	3409.24																																	71	2444.98
		88	4065.81																																	72	2777.39
		89	1140.07																																	73	2142.79
		90	1195.02																																	74	1208.75
		91	1640.06																																	75	2142.79
		92	1428.53																																	76	1392.81
		93	3409.24																																	77	2109.83
		94	1384.57																																	78	1590.61
		95	4197.67																																	79	1024.69
		96	1229.36																																	80	2093.34
		97	2652.39																																	81	1428.53
		98	4248.5																																	82	947.77
																																				83	2718.32
																																				84	1855.71
																																				85	1488.97
																																				86	2846.07
																																				87	3580.93
																																				88	7911.84
																																				89	1543.91
[truncated: 19 more columns]

## Sheet: Data for Fig3c, d
	% Differentiation		s.e	LD area(px)/ adipocytes number		LD area(µm2)/ adipocytes number
2 wk diff. + 2 wk mat.	29.6852	29.1026	0.291297	73.9798	203.714	462.744	1274.23	405.743
3 wk diff. + 1 wk mat.	16.7608	9.02778	3.86653	120.933	87.3077	756.433	546.11	105.162
2d 3m	11.5453	12.4812	0.467955	99.4154	88.8916	621.843	556.017	32.9132
3m 2d	9.66258	6.27907	1.69175	52.0159	98.3889	325.359	615.423	145.032
2d 4m	9.31818	16.3102	3.49599	157.634	149.23	986.002	933.431	26.2855
3d 3m	12.8302	11.2701	0.780032	115.044	100.556	719.601	628.975	45.313
	2w diff	3w diff				2w diff	3w diff
4	29.3939	12.8943			4	868.486	651.272
5	12.0132	7.97082			5	588.93	470.391
6	12.8142	12.0502			6	959.716	674.288

## Sheet: Data for Fig3e
2w differeintiation 2w maturation																3w differeintiation 1w maturation
Plug	plug area (um)	adypocyte nomber	lipid droplets area	% lipid droplets coverage	1	2848.81	60.2264	41.9868	20				Plug	plug area (um)	adypocyte nomber	lipid droplets area	% lipid droplets coverage	1	6181.13	88.7134	21.1594
C1	1.8328e+07		290840	1.58686	2	3889.99	70.3768	118.284	25				A5	1.99101e+07		237855	1.19465	2	2807.61	59.7893	91.4699
					3	3439.45	66.1759		30									3	2646.9	58.0529
					4	1711.49	46.6812		35									4	1335.12	41.2302
					5	1401.06	42.2361		40									5	609.87	27.8659
					6	6016.3	87.5225		45									6	2082.35	51.4911
					7	2332.35	54.4944		50									7	2390.04	55.1642
					8	1579.62	44.8468		55									8	3846.04	69.9781
					9	1782.91	47.6453		60									9	4987.17	79.686
					10	2403.77	55.3225		65									10	5353.17	82.5583
					11	4552.06	76.1306		70					Bin	Frequency			11	4988.86	79.6995
					12	3585.06	67.5621		75					20	0	0		12	4953.14	79.4137
	Bin	Frequency			13	4797.93	78.1595		80					25	1	25		13	1719.73	46.7935
	20	0	0		14	4098.77	72.2407		85					30	6	180		14	1181.28	38.7821
	25	0	0		15	3889.99	70.3768		90					35	12	420		15	2159.27	52.4335
	30	0	0		16	2905.13	60.8188		95					40	16	640		16	2505.42	56.4801
	35	0	0		17	3881.75	70.3022		100					45	21	945		17	2285.64	53.946
	40	0	0		18	5160.56	81.0594		105					50	30	1500		18	6043.77	87.7221
	45	10	450		19	3043.86	62.254		110					55	33	1815		19	1428.53	42.6481
	50	9	450		20	1559.02	44.5534		115					60	33	1980		20	2296.63	54.0755
	55	21	1155		21	3759.5	69.1863		120					65	25	1625		21	4413.33	74.9615
	60	21	1260		22	2994.41	61.7463							70	21	1470		22	3505.39	66.8072
	65	34	2210		23	3977.9	71.1675							75	19	1425		23	3170.23	63.5332
	70	34	2380		24	3455.94	66.3343							80	13	1040		24	2975.18	61.5477
	75	24	1800		25	3813.07	69.6775							85	12	1020		25	3186.71	63.6981
	80	17	1360		26	5576.75	84.2647							90	6	540		26	1813.13	48.0474
	85	15	1275		27	1711.49	46.6812							95	2	190		27	4510.85	75.7852
	90	13	1170		28	2480.69	56.2006							100	0	0		28	626.35	28.2399
	95	15	1425		29	1460.12	43.1171							105	0	0		29	5554.77	84.0985
	100	7	700		30	3741.64	69.0218							110	0	0		30	1543.91	44.337
	105	3	315		31	3557.58	67.3027							115	0	0		31	2527.39	56.7272
	110	1	110		32	4074.05	72.0225							120	0	0		32	4126.25	72.4824
	115	0	0		33	4488.87	75.6003							More	0	59.26		33	3505.39	66.8072
	120	1	120		34	3653.73	68.2061											34	1291.17	40.5459
	More	0	71.9111		35	6185.25	88.7429											35	4955.89	79.4357
					36	3370.78	65.5119											36	2598.82	57.5232
					37	2208.72	53.0305											37	3896.11	70.4321
					38	3269.13	64.5166											38	3170.98	63.5407
					39	2337.84	54.5585											39	2335.09	54.5264
					40	3640	68.0778											40	4282.14	73.8389
					41	3358.41	65.3916											41	5282.13	82.0086
					42	2262.29	53.6697											42	1835.11	48.3377
					43	2520.53	56.6501											43	4192.18	73.0592
					44	1914.78	49.3758											44	3258.14	64.408
					45	2778.76	59.4813											45	2214.22	53.0964
					46	5670.15	84.9674											46	5563.21	84.1623
					47	1766.43	47.4246											47	2704.39	58.6799
					48	1585.12	44.9248											48	5082.26	80.4421
					49	1399.68	42.2153											49	2203.23	52.9645
					50	3454.56	66.3211											50	1813.13	48.0474
					51	3188.09	63.7119											51	2285.64	53.946
					52	5181.16	81.221											52	6249.81	89.2048
					53	3881.75	70.3022											53	2214.22	53.0964
					54	2391.41	55.18											54	1181.28	38.7821
					55	3483.41	66.5974											55	6477.82	90.8175
					56	3064.47	62.4644											56	1692.26	46.4182
					57	3534.23	67.0815											57	4609.75	76.6115
					58	3197.7	63.8078											58	1115.35	37.6843
					59	1714.23	46.7186											59	5821.1	86.091
					60	5576.75	84.2647											60	5857.11	86.3568
					61	2653.76	58.1281											61	4509.48	75.7737
					62	3438.08	66.1627											62	2417.51	55.4804
					63	4340.53	74.3407											63	4411.95	74.9498
					64	2922.99	61.0055											64	6175.63	88.6739
					65	2240.32	53.4085											65	3390.01	65.6985
					66	4889.96	78.9056											66	4862.49	78.6836
					67	3925.7	70.6991											67	2054.88	51.1503
					68	3763.62	69.2242											68	2791.12	59.6135
					69	1442.26	42.8526											69	2857.05	60.3134
					70	2142.79	52.233											70	1552.15	44.4551
					71	3282.87	64.652											71	3846.04	69.9781
					72	2038.84	50.9503											72	1543.91	44.337
					73	2905.13	60.8188											1	3230.67	64.1359
					74	1719.73	46.7935											2	1950.49	49.8341
					75	2001.31	50.4792						Plug	plug area (um)	adypocyte nomber	lipid droplets area	% lipid droplets coverage	3	3547.97	67.2117
					77	2604.32	57.5841						B4	1.91001e+07		210738	1.10333	4	1082.38	37.1232
					78	5622.08	84.6065											5	2876.28	60.5161
					79	9216.75	108.329											6	3846.04	69.9781
					80	7345.93	96.7116											7	2263.67	53.6861
					81	4690.79	77.2819											8	3369.12	65.4958
					82	4225.14	73.3459											9	3505.67	66.8099
					83	6615.18	91.7753											10	2469.7	56.076
					84	6855.56	93.4279											11	2851.56	60.2554
					85	3395.5	65.7517											12	1032.94	36.2654
					86	2647.04	58.0544											13	2126.31	52.0317
Plug	plug area (um)	adypocyte nomber	lipid droplets area	% lipid droplets coverage	1	2115.32	51.8971											14	1866.7	48.752
C2	1.84632e+07		309887	1.67841	2	2851.56	60.2554											15	3814.44	69.69
					3	2200.48	52.9314											16	3001.28	61.8171
					4	2868.04	60.4293											17	2505.42	56.4801
					5	6054.76	87.8018											18	3265.01	64.4759
					6	5817.13	86.0616											19	4468.27	75.4266
					7	2730.68	58.9645											20	3031.5	62.1275
					8	5565.76	84.1816											21	2171.64	52.5834
					9	7759.38	99.3959											22	1773.3	47.5167
					10	7400.87	97.0726											23	1460.12	43.1171
					11	5367.97	82.6723											24	1738.96	47.0544
					12	3148.25	63.3125											25	791.18	31.739
					13	6606.94	91.7181											26	1791.15	47.7552
					14	4979.24	79.6226											27	4391.35	74.7746
					15	3254.02	64.3673											28	3841.91	69.9405
					16	2368.06	54.91											29	839.26	32.6891
					17	4340.53	74.3407											30	2065.87	51.2869
					18	4098.23	72.2359											31	2589.21	57.4168
					19	6417.38	90.3928											32	4069.93	71.9861
					20	3879	70.2773											33	4615.24	76.6571
					21	6488.81	90.8945											34	2640.03	57.9775
					22	2585.09	57.3711											35	3729.28	68.9077
					23	3032.87	62.1415											36	701.9	29.8946
					24	4462.77	75.3802											37	4178.44	72.9394
					25	8264.85	102.582											38	5433.9	83.1785
					26	3315.83	64.9757											39	1074.14	36.9816
					27	2038.4	50.9448											40	2451.85	55.873
					28	7060.22	94.8122											41	6571.23	91.4699
					29	5225.11	81.5648											42	2859.8	60.3424
					30	4501.23	75.7043											43	1043.92	36.4576
					31	6380.3	90.1313											44	921.67	34.2565
					32	3372.15	65.5252											45	2793.14	59.635
					33	2233.45	53.3265											46	4159.94	72.7777
					34	4378.99	74.6693											47	1624.95	45.4857
					35	8105.52	101.589											48	2420.26	55.5119
					36	7069.84	94.8768											49	2502.67	56.4491
					37	2857.05	60.3134											50	1260.95	40.0686
					38	2531.52	56.7735											51	1887.3	49.0203
					39	2531.52	56.7735											52	921.67	34.2565
					40	3045.24	62.2681											53	3539.73	67.1336
					41	3249.9	64.3265											54	829.64	32.5012
					42	3299.35	64.8141											55	1530.17	44.1392
					43	2829.58	60.0228											56	1271.94	40.2428
					44	2425.75	55.5748											57	1336.5	41.2515
					45	4884.46	78.8612											58	1208.75	39.2305
					46	8637.1	104.867											59	5576.75	84.2647
					47	3351.54	65.3247											60	351.64	21.1594
					48	1872.19	48.8236											61	1401.06	42.2361
					49	4505.36	75.739											62	802.17	31.9586
					50	3824.06	69.7778											63	1832.36	48.3015
					51	3065.84	62.4784											64	1848.84	48.5182
					52	5825.37	86.1225											65	1071.4	36.9344
					53	7123.41	95.2355											66	1638.69	45.6776
					54	2741.67	59.083											67	1181.28	38.7821
					55	6914.62	93.8295											68	2171.64	52.5834
					56	6865.17	93.4933											69	2350.2	54.7025
					57	6306.12	89.6058											70	2285.64	53.946
					58	6380.3	90.1313											71	4569.23	76.274
					59	3041.11	62.2259											72	3952.49	70.9399
					60	3681.21	68.4621											73	3942.19	70.8474
					61	3758.13	69.1737											74	5038.31	80.0935
					62	1384.57	41.9868											75	2690.85	58.5329
					63	3296.6	64.787											76	824.15	32.3935
					64	4306.19	74.046											77	1530.17	44.1392
					65	2917.49	60.948											78	2142.79	52.233
					66	3818.56	69.7276											79	1656.54	45.9257
					67	2284.27	53.9298											80	881.84	33.5081
					68	3604.28	67.743											81	671.68	29.244
					69	3977.9	71.1675											82	3350.17	65.3113
					70	2186.75	52.7661											83	1939.5	49.6935
					71	5576.75	84.2647											84	3244.41	64.2722
					72	4752.6	77.7894											85	1813.13	48.0474
					73	6466.83	90.7404											86	1468.36	43.2386
					74	3631.76	68.0007											87	1372.21	41.7989
					75	2664.75	58.2483											1	3939.44	70.8227
					76	5373.46	82.7146											2	1983.46	50.2536
Plug	plug area (um)	adypocyte nomber	lipid droplets area	% lipid droplets coverage	1	4997.1	79.7653						Plug	plug area (um)	adypocyte nomber	lipid droplets area	% lipid droplets coverage	3	2749.92	59.1718
C3	1.93027e+07		281667	1.45921	2	3258.14	64.408						B5	1.80153e+07		230806	1.28117	4	2348.83	54.6866
					3	3774.61	69.3252											5	2703.21	58.6671
					4	6505.29	91.0098											6	4925.67	79.1932
					5	3532.86	67.0685											7	4405.08	74.8914
					6	3230.67	64.1359											8	2578.22	57.2948
					7	2582.34	57.3405											9	3188.09	63.7119
					8	2527.39	56.7272											10	1609.84	45.2737
					9	6010.8	87.4825											11	3873.51	70.2275
					10	4521.84	75.8774											12	1906.53	49.2694
					11	6131.68	88.3578											13	2097.46	51.6775
					12	4027.35	71.6085											14	2307.62	54.2047
					13	2857.05	60.3134											15	3104.3	62.8691
					14	3230.67	64.1359											16	2230.7	53.2937
					15	2802.11	59.7307											17	3857.02	70.0779
					16	5359.72	82.6088											18	5053.42	80.2136
					17	4194.93	73.0832											19	3480.66	66.5711
					18	2285.64	53.946											20	3477.91	66.5448
					19	4670.19	77.1121											21	1906.53	49.2694
					20	3631.76	68.0007											22	2240.32	53.4085
					21	1972.47	50.1141											23	5584.99	84.3269
					22	5944.87	87.0014											24	2351.58	54.7186
					23	3238.91	64.2177											25	2648.27	58.0679
					24	4175.7	72.9155											26	3087.82	62.7019
					25	5582.24	84.3062											27	1236.23	39.6739
					26	3763.62	69.2242											28	1848.84	48.5182
					27	6164.64	88.5949											29	1899.67	49.1806
					28	1972.47	50.1141											30	5067.15	80.3224
					29	3096.06	62.7856											31	1884.56	48.9847
					30	4422.94	75.0431											32	2449.1	55.8417
					31	10988.7	118.284											33	2958.7	61.377
					32	3425.72	66.0436											34	2472.45	56.1072
					33	3725.16	68.8696											35	1939.5	49.6935
					34	5241.6	81.6934											36	708.77	30.0405
					35	1730.72	46.9427											37	3874.22	70.234
					36	4714.14	77.4741											38	2382.46	55.0767
					37	2477.95	56.1696											39	2263.67	53.6861
					38	4725.13	77.5643											40	1872.19	48.8236
					39	4307.56	74.0578											41	1916.15	49.3935
					40	2164.77	52.5002											42	2672.99	58.3383
					41	7444.83	97.3604											43	5201.76	81.3823
					42	3483.41	66.5974											44	4620.74	76.7027
					43	5840.48	86.2342											45	719.76	30.2725
					44	7681.08	98.8931											46	1093.37	37.3112
					45	6186.62	88.7527											47	2046.64	51.0477
					46	5758.06	85.6235											48	1428.53	42.6481
					47	6362.44	90.0051											49	3447.7	66.2552
					48	2203.23	52.9645											50	596.14	27.5505
					49	2802.11	59.7307											51	664.81	29.094
					50	3310.34	64.9219											52	1774.67	47.535
					51	1384.57	41.9868											53	1560.39	44.573
					52	4104.27	72.2891											54	2203.23	52.9645
					53	1554.9	44.4945											55	3087.82	62.7019
					54	5253.96	81.7897											56	2664.75	58.2483
					55	3631.76	68.0007											57	2901.01	60.7757
					56	4027.35	71.6085											58	2990.29	61.7038
					57	3455.94	66.3343											59	3653.73	68.2061
					58	2534.26	56.8042											60	3532.86	67.0685
					59	7499.77	97.719											61	3041.11	62.2259
					60	2285.64	53.946											62	1053.54	36.6252
					61	3977.9	71.1675											63	4153.72	72.7233
					62	4027.35	71.6085											64	1063.15	36.7919
					63	2950.46	61.2915											65	2681.24	58.4283
					64	6681.11	92.2315											66	744.48	30.788
																		67	2802.11	59.7307
							69.4393	1.00449										68	2916.12	60.9337
																		69	2994.41	61.7463
					t-Test: Two-Sample Assuming Equal Variances													70	2563.11	57.1266
																		71	2267.79	53.7349
						Variable 1	Variable 2											72	2444.98	55.7947
					Mean	69.4393	56.89											73	2777.39	59.4667
					Variance	227.026	224.583											74	2142.79	52.233
					Observations	225	250											75	1208.75	39.2305
					Pooled Variance	225.74												76	2142.79	52.233
					Hypothesized Mean Difference	0												77	1392.81	42.1115
					df	473												78	2109.83	51.8297
					t Stat	9.08932												79	1590.61	45.0025
					P(T<=t) one-tail	1.37241e-18												80	1024.69	36.1203
					t Critical one-tail	1.64808												81	2093.34	51.6268
					P(T<=t) two-tail	2.74483e-18												82	1428.53	42.6481
					t Critical two-tail	1.96499												83	947.77	34.7381
																		84	2718.32	58.8309
																		85	1855.71	48.6083
																		86	1488.97	43.541
																		87	2846.07	60.1974
																		88	3580.93	67.5232
																		89	3621.18	67.9016
																		90	4290.66	73.9124
																		91	1543.91	44.337
																				56.89	0.947805

## Sheet: Data for fig 3h
	14d of differentiation			3d of differentiation + 11d of maturation			5d of differentiation + 9d maturation			7d of differentiation + 7d maturation			10d of differentiation + 4d maturation			14d of maturation
	A1	A2	A3	B1	B2	B3	C1	C2	C3	D1	D2	D3	E2	E3	E4	F1	F2	F3
LD area	555295	213765	298115	340560	358040	315488	787393	758079	668065	297491	466774	281389	218310	288399	153356	305618	191967	221654
Total Area	12485018	9020934	10090516	11801457	12044676	11059706	11668036	11523592	12189547	12554893	11024490	11979984	12645014	11409852	11177718	11823368	12272411	12480056
	4.44769	2.36965	2.95441	2.88575	2.9726	2.85259	6.74829	6.5785	5.48064	2.36952	4.23397	2.34883	1.72645	2.52763	1.37198	2.58486	1.56422	1.77607
	3.25725			2.90364			6.26914			2.98411			1.87535			1.97505
		14d diff	3.25725	0.618693
		3d diff + 11d mat	2.90364	0.0357813
		5d diff + 9d mat	6.26914	0.397287
		7d diff + 7d mat	2.98411	0.624962
		10d of diff + 4d mat	1.87535	0.341815
		14d of maturation	1.97505	0.31098

## Sheet: Data for fig3i
	% differentiation	Average	S.E					ImageNumber	ObjectNumber	Children_Lipiddroplet_Count	Location_Center_X	Location_Center_Y	Location_Center_Z	Number_Object_Number			AreaShape_Area	Total LD area	total cell number	LD area/cell		ObjectNumber	Children_Lipiddroplet_Count	Location_Center_X	Location_Center_Y	Location_Center_Z	Number_Object_Number			AreaShape_Area	Total LD area	total cell number	LD area/cell		ImageNumber	ObjectNumber	Children_Lipiddroplet_Count	Location_Center_X	Location_Center_Y	Location_Center_Z	Number_Object_Number				AreaShape_Area	Total LD area	total cell number	LD area/cell
construct 1	39.4958	44.1293	4.88354					1	1	0	624.498	13.9458	0	1			168	70719	282	250.777		1	0	262.076	6.78481	0	1			45	21589	39	553.564		1	1	4	817.326	17.4023	0	1				91	42200	90	468.889
construct 2	39							1	2	2	86.7256	22.625	0	2			164					2	0	254.164	8.53731	0	2			208					1	2	5	191.945	20.6298	0	2				86
construct 3	53.8922							1	3	1	201.839	18.4845	0	3			56					3	1	157.513	25.9412	0	3			412					1	3	0	588.898	25.5918	0	3				91
								1	4	1	288.523	22.573	0	4			36					4	0	167.891	27.9076	0	4			73					1	4	1	788.897	25	0	4				198
	LD area(px)/cell	LD area(µm)/cell		avg	s.e			1	5	0	30.4111	23.8222	0	5			108					5	0	301.226	32.3032	0	5			59					1	5	0	787.789	31.3197	0	5				147
construct 1	250.777	1568.61		2654.68	564.152			1	6	0	320.894	23.4941	0	6			90					6	1	81.6961	82.2255	0	6			189					1	6	0	837.64	30.04	0	6				68
construct 2	553.564	3462.54						1	7	0	572.029	28.1618	0	7			36					7	2	890.917	90.4404	0	7			105					1	7	1	839.783	48.55	0	7				216
construct 3	468.889	2932.9						1	8	0	20.8661	27.3465	0	8			102					8	0	884.627	99.74	0	8			512					1	8	0	171.321	49.0189	0	8				59
								1	9	0	932.764	28.4583	0	9			69					9	7	592.608	99.3966	0	9			65					1	9	0	810.387	48.9663	0	9				30
								1	10	5	210.766	29.3714	0	10			36					10	2	362.794	107.093	0	10			77					1	10	4	646.711	63.7867	0	10				38
								1	11	0	243.309	26.5683	0	11			106					11	0	553.254	138.881	0	11			68					1	11	2	478.075	69.4188	0	11				80
								1	12	0	517.547	29.2267	0	12			41					12	1	377.114	147.264	0	12			60					1	12	4	489.294	76.3924	0	12				53
								1	13	1	823.739	29.0048	0	13			33					13	6	281.131	155.989	0	13			58					1	13	0	781.138	76.7126	0	13				29
								1	14	0	51.5	32.1154	0	14			69					14	0	512.119	161.045	0	14			127					1	14	0	503.536	82.3514	0	14				33
								1	15	1	147.848	27.1148	0	15			219					15	2	757.797	194.333	0	15			45					1	15	3	516.88	76.7416	0	15				123
								1	16	0	159.931	38.2111	0	16			52					16	0	791.73	194.427	0	16			97					1	16	1	529.586	86.7387	0	16				78
								1	17	0	633.094	38.8796	0	17			72					17	0	47.5	199.956	0	17			90					1	17	0	779.252	93.7387	0	17				52
								1	18	2	189.167	41.2238	0	18			277					18	0	772.611	202.924	0	18			87					1	18	1	472.714	147.367	0	18				80
								1	19	0	285.763	35.5182	0	19			93					19	0	272.172	217.756	0	19			36					1	19	3	566.253	150.554	0	19				43
								1	20	1	340.973	42.7849	0	20			841					20	6	817.087	224.103	0	20			408					1	20	0	22.2908	160.695	0	20				92
								1	21	0	729.326	42.8488	0	21			77					21	1	861.412	226.132	0	21			86					1	21	4	462.043	163.566	0	21				144
								1	22	1	257.428	43.9939	0	22			86					22	0	607.331	232.169	0	22			102					1	22	0	450.35	167.444	0	22				146
								1	23	3	859.948	44.9948	0	23			76					23	0	641.302	233	0	23			37					1	23	0	210.675	175.458	0	23				80
								1	24	1	486.699	47.8148	0	24			116					24	0	653.274	236.253	0	24			72					1	24	3	594.117	187.176	0	24				49
								1	25	0	701.692	54.1667	0	25			41					25	0	467.609	237.681	0	25			147					1	25	2	877.842	189.864	0	25				115
								1	26	0	221.895	53.7237	0	26			41					26	0	924.556	268.782	0	26			114					1	26	3	566.394	202.18	0	26				74
								1	27	0	1014.51	51.8947	0	27			61					27	0	1015.06	265.042	0	27			133					1	27	0	160.911	204.533	0	27				42
								1	28	0	609.818	55.2263	0	28			38					28	0	27.8444	289.089	0	28			106					1	28	3	756.251	218.745	0	28				55
								1	29	1	123.688	55.2605	0	29			43					29	0	448.833	306.712	0	29			141					1	29	1	856.59	219.817	0	29				278
								1	30	0	996.053	56.2933	0	30			132					30	3	142.331	328.724	0	30			118					1	30	2	887.633	225.023	0	30				129
								1	31	0	60.4881	55.3929	0	31			79					31	0	256.285	335.135	0	31			32					1	31	0	869.842	223.712	0	31				64
								1	32	4	88.0745	59.0997	0	32			138					32	0	988.083	358.78	0	32			43					1	32	3	744.706	231.622	0	32				81
								1	33	0	360.386	59.9318	0	33			109					33	5	146.222	361.837	0	33			45					1	33	1	861.307	234.173	0	33				63
								1	34	8	807.307	51.9555	0	34			133					34	0	373.107	373.415	0	34			52					1	34	0	955.986	233	0	34				43
								1	35	1	370.229	63.2986	0	35			126					35	0	398.55	380.414	0	35			35					1	35	0	879.341	235.537	0	35				135
								1	36	1	653.293	61.655	0	36			188					36	0	397.488	389.585	0	36			99					1	36	3	763.67	262.613	0	36				106
								1	37	5	841.083	56.6794	0	37			233					37	0	822.944	400.636	0	37			38					1	37	6	42.8763	261.245	0	37				209
								1	38	1	299.199	64.5428	0	38			47					38	0	396.491	399.764	0	38			245					1	38	0	159.719	281.007	0	38				102
								1	39	0	886.308	67.4777	0	39			174					39	4	873.344	405.366	0	39			404					1	39	3	955.735	284.104	0	39				126
								1	40	0	212.847	71.7419	0	40			93					40	4	730.67	419.064	0	40			82					1	40	0	140.765	297.569	0	40				63
								1	41	0	320.87	72.8406	0	41			88					41	1	819.548	416.628	0	41			44					1	41	3	268.773	298.905	0	41				135
								1	42	1	75.7513	71.1606	0	42			253					42	2	494.211	417.287	0	42			116					1	42	3	962	298.378	0	42				63
								1	43	1	49.7435	74.5529	0	43			160					43	1	939.584	417.329	0	43			35					1	43	0	942.771	300.604	0	43				180
								1	44	0	335.07	73.28	0	44			53					44	0	284.324	432.437	0	44			131					1	44	5	866.767	304.175	0	44				200
								1	45	3	102.256	80.2305	0	45			103					45	0	1004.15	433.219	0	45			295					1	45	0	766.71	303.177	0	45				52
								1	46	0	329.769	78.2564	0	46			42					46	0	499.958	433.917	0	46			68					1	46	2	281.02	305.93	0	46				136
								1	47	2	601.766	77.988	0	47			188					47	0	723.57	445.85	0	47			108					1	47	1	947.724	311.621	0	47				41
								1	48	5	539.196	78.0427	0	48			108					48	1	200.55	456.534	0	48			178					1	48	2	946.07	327.615	0	48				43
								1	49	0	694.187	77.8394	0	49			354					49	2	189.311	468.709	0	49			126					1	49	3	245.46	335.351	0	49				143
								1	50	0	241.371	81.4629	0	50			137					50	2	214.637	469.495	0	50			89					1	50	0	564.913	339.44	0	50				154
								1	51	5	76.3702	89.6075	0	51			36					51	0	996.479	473.612	0	51			43					1	51	0	467.769	342.869	0	51				63
								1	52	0	764.021	84.5703	0	52			156					52	4	686.524	492.587	0	52			32					1	52	1	450.266	356.12	0	52				128
								1	53	0	401.161	88.1444	0	53			61					53	4	700.432	514.512	0	53			99					1	53	1	485.38	370.227	0	53				150
								1	54	0	169.536	90.7349	0	54			42					54	0	151.388	534.185	0	54			137					1	54	0	426.032	374.205	0	54				94
								1	55	0	714.878	87.4551	0	55			60					55	2	480.316	547.273	0	55			102					1	55	4	105.324	384.589	0	55				48
								1	56	1	789.187	93.8479	0	56			59					56	0	218.963	553.234	0	56			167					1	56	2	89.8706	391.851	0	56				48
								1	57	0	178.939	90.2927	0	57			61					57	0	667.845	557.099	0	57			105					1	57	0	283.354	394.629	0	57				81
								1	58	0	159.634	94.5446	0	58			250					58	3	465.266	560.681	0	58			53					1	58	0	240.179	397.81	0	58				104
								1	59	0	124.993	90.2222	0	59			50					59	0	656.557	569.416	0	59			32					1	59	0	510.836	405.74	0	59				50
								1	60	0	492.378	97.7129	0	60			112					60	0	662.071	596.78	0	60			101					1	60	0	658.125	407.875	0	60				70
								1	61	0	443.355	97.7163	0	61			109					61	0	678.421	619.421	0	61			39					1	61	3	1000.12	404.73	0	61				90
								1	62	0	345.577	97.6111	0	62			100					62	0	991.993	627.434	0	62			29					1	62	0	562.74	415.313	0	62				34
								1	63	1	98.5312	99.1188	0	63			35					63	0	855.467	632.64	0	63			58					1	63	1	988.971	414.718	0	63				41
								1	64	0	228.757	94.4357	0	64			194					64	0	40.3536	635.691	0	64			37					1	64	0	571.298	415.926	0	64				113
								1	65	1	771.837	101.87	0	65			42					65	3	145.168	645.059	0	65			250					1	65	0	74.3052	426.086	0	65				139
								1	66	0	453.887	104.423	0	66			43					66	0	384.425	648.555	0	66			32					1	66	0	553.944	417.927	0	66				256
								1	67	0	395.359	104.523	0	67			176					67	0	587.848	690.101	0	67			142					1	67	0	553.284	425.821	0	67				165
								1	68	1	214.547	103.707	0	68			36					68	0	41.25	709.276	0	68			88					1	68	0	574.103	423.205	0	68				185
								1	69	0	112.53	107.21	0	69			68					69	4	513.645	693.428	0	69			110					1	69	1	171.42	425.671	0	69				206
								1	70	0	241.995	109.83	0	70			38					70	0	587.845	708.717	0	70			137					1	70	0	55.9623	431.585	0	70				35
								1	71	1	173.857	113.79	0	71			86					71	0	60.5196	709.81	0	71			104					1	71	0	161.732	430.933	0	71				44
								1	72	0	602.155	112.124	0	72			36					72	0	210.614	731.169	0	72			45					1	72	1	724.036	438.916	0	72				93
								1	73	1	938.021	115.839	0	73			281					73	0	161.523	738.662	0	73			426					1	73	2	669.124	448.073	0	73				67
								1	74	1	560.059	115.231	0	74			376					74	0	187.789	746.915	0	74			161					1	74	0	832.83	461.17	0	74				359
								1	75	0	283.319	120	0	75			40					75	0	863.763	769.75	0	75			40					1	75	0	908.75	470.435	0	75				59
								1	76	0	973.277	120.219	0	76			123					76	5	334.803	771.503	0	76			97					1	76	0	331.435	474.109	0	76				126
								1	77	1	571.011	123.621	0	77			129					77	0	677.688	801.991	0	77			53					1	77	1	325.121	488.101	0	77				57
								1	78	1	679.867	121.231	0	78			172					78	5	544.733	813.221	0	78			32					1	78	1	562.96	535.52	0	78				167
								1	79	0	101.023	123.746	0	79			191					79	0	475.951	816.792	0	79			311					1	79	0	63.8319	540.699	0	79				51
								1	80	0	688.934	125.599	0	80			46					80	5	784.571	822.05	0	80			187					1	80	0	594.829	546.707	0	80				229
								1	81	0	590.478	124.275	0	81			41					81	3	63.0181	820.19	0	81			50					1	81	0	141.433	548.956	0	81				80
								1	82	0	959.219	122.647	0	82			117					82	3	77.1075	822.122	0	82			61					1	82	2	228.567	556.22	0	82				66
								1	83	0	582.175	127.951	0	83			83					83	0	692.995	829.462	0	83			154					1	83	3	730.779	554.81	0	83				145
								1	84	0	159.431	128.138	0	84			177					84	3	492.325	835.181	0	84			63					1	84	2	219.626	557.522	0	84				79
								1	85	2	485.509	127.915	0	85			155					85	3	71.0437	851.656	0	85			39					1	85	1	828.766	559.519	0	85				202
								1	86	1	169.425	136.444	0	86			114					86	0	889.962	867.709	0	86			79					1	86	0	556.26	562.94	0	86				119
								1	87	2	535.624	132.299	0	87			86					87	1	79.1304	867.98	0	87			87					1	87	1	827.16	567.321	0	87				52
								1	88	0	419.335	138.803	0	88			35					88	0	898.308	877.205	0	88			187					1	88	5	425.162	582.519	0	88				159
								1	89	1	970.89	135.72	0	89			265					89	0	455.311	906.555	0	89			64					1	89	0	215.567	589.642	0	89				184
								1	90	1	772.135	133.982	0	90			50					90	0	467.426	916.01	0	90			31					1	90	0	903.565	590.826	0	90				286
								1	91	0	290.288	135.169	0	91			64					91	0	455.954	924.749	0	91			72					1	91	0	389.208	605.727	0	91				229
								1	92	1	668.749	139.696	0	92			63					92	0	727.171	931.073	0	92			46					1	92	0	164.071	605.729	0	92				85
								1	93	1	230.708	141.94	0	93			86					93	0	476.895	934.811	0	93			211					1	93	1	555.117	606.189	0	93				86
								1	94	3	541.285	145.094	0	94			157					94	0	600.829	952.957	0	94			35					1	94	0	615.148	609.241	0	94				246
								1	95	0	246.159	145.087	0	95			37					95	4	246.174	968.915	0	95			296					1	95	0	572.786	613.625	0	95				41
								1	96	0	1008.84	147.821	0	96			204					96	0	596.474	971.915	0	96			108					1	96	3	986.149	634.082	0	96				199
								1	97	2	507.307	153.759	0	97			30					97	3	237.775	979.043	0	97			114					1	97	0	144.618	637.655	0	97				225
								1	98	0	455.168	150.376	0	98			147					98	2	869.561	978.883	0	98			122					1	98	1	983.441	641.559	0	98				30
								1	99	0	922.609	147.938	0	99			50					99	5	985.232	994.858	0	99			120					1	99	0	810.333	649.733	0	99				55
								1	100	0	294.976	150.095	0	100			100					100	2	958.953	1004.41	0	100			133					1	100	0	787.264	652.236	0	100				278
								1	101	0	575.117	156.135	0	101			162						61							91					1	101	2	295.784	666.216	0	101				73
								1	102	0	24.3868	152.34	0	102			80						39	39						107					1	102	4	332.701	663.313	0	102				103
								1	103	0	346.439	153.743	0	103			34													209					1	103	0	941.128	669.277	0	103				84
								1	104	4	271.296	139.772	0	104			38													495					1	104	0	303.571	678.643	0	104				163
								1	105	0	289.89	155.219	0	105			445													62					1	105	0	192.08	687.216	0	105				108
								1	106	0	1014.52	153.144	0	106			29													119					1	106	0	854.7	688.208	0	106				220
								1	107	0	881.008	154.656	0	107			68													175					1	107	0	621.286	691.684	0	107				99
								1	108	0	925.961	156.419	0	108			175													72					1	108	0	469.882	695.549	0	108				73
								1	109	1	254.433	157.439	0	109			170													54					1	109	1	271.714	697.546	0	109				39
								1	110	0	617.483	158	0	110			35													57					1	110	3	300.683	698.726	0	110				130
								1	111	0	807.855	158.13	0	111			240													109					1	111	0	361.336	696.736	0	111				38
								1	112	0	133.563	161.954	0	112			91													94					1	112	3	140.261	707.521	0	112				288
								1	113	0	558.919	161.882	0	113			130													119					1	113	1	278.861	707.791	0	113				92
								1	114	1	596.141	169.474	0	114			33													131					1	114	0	385.667	709.593	0	114				322
								1	115	0	185.053	170.005	0	115			48													171					1	115	5	941.706	716.544	0	115				312
								1	116	1	402.185	168.963	0	116			29													167					1	116	4	517.025	711.197	0	116				307
								1	117	0	710.709	168.51	0	117			139													85					1	117	1	521.531	719.327	0	117				67
								1	118	3	748.423	165.345	0	118			83													40					1	118	0	153.905	719.071	0	118				109
								1	119	0	869.506	169.646	0	119			75													43					1	119	0	56.5182	720.173	0	119				164
								1	120	1	311.212	175.141	0	120			131													41					1	120	2	538.33	721.657	0	120				106
								1	121	9	445.157	179.345	0	121			151													48					1	121	2	26.9756	723.081	0	121				173
								1	122	0	335.914	174.914	0	122			31													41					1	122	3	793.851	728.967	0	122				161
								1	123	0	843.316	173.729	0	123			119													81					1	123	0	804.491	722.691	0	123				59
								1	124	2	24.4541	187.106	0	124			89													140					1	124	0	949.902	728.415	0	124				34
								1	125	1	378.369	176.515	0	125			57													67					1	125	2	174.382	735.018	0	125				57
								1	126	1	742.535	179.827	0	126			87													76					1	126	1	39.5733	737.88	0	126				43
								1	127	2	567.541	185.643	0	127			197													78					1	127	0	676.156	757.594	0	127				79
								1	128	0	853.284	180.396	0	128			245													56					1	128	0	669.065	765.391	0	128				138
								1	129	0	706.257	179.192	0	129			254													58					1	129	2	656.386	770.649	0	129				75
								1	130	0	156.013	182.818	0	130			66													48					1	130	3	232.821	780.553	0	130				59
								1	131	4	753.348	190.113	0	131			464													100					1	131	0	140.119	792.738	0	131				64
								1	132	8	724.181	187.094	0	132			191													65					1	132	0	686.085	792.038	0	132				30
								1	133	0	839.148	189.67	0	133			247													82					1	133	1	34.661	794.706	0	133				65
								1	134	0	178.109	186.919	0	134			118													178					1	134	0	5.60606	805.172	0	134				124
								1	135	4	418.984	189.12	0	135			190													99					1	135	0	65.8673	835.224	0	135				414
								1	136	1	393.856	191.096	0	136			52													52					1	136	0	14.9	839.34	0	136				119
								1	137	0	446.39	193.468	0	137			67													42					1	137	0	41.3929	839.107	0	137				64
								1	138	1	105.401	189.952	0	138			30													61					1	138	2	143.711	880.358	0	138				42
								1	139	0	872.5	193.868	0	139			34													144					1	139	4	192.712	894.372	0	139				173
								1	140	0	362.327	193.321	0	140			54													66					1	140	3	630.457	898.836	0	140				30
								1	141	4	83.4944	187.546	0	141			38													37					1	141	3	289.621	907.927	0	141				144
								1	142	0	300.984	196.305	0	142			42													39					1	142	1	127.208	907.417	0	142				134
								1	143	0	244.504	201.226	0	143			304													121					1	143	0	266.72	905.346	0	143				122
								1	144	0	657.181	196.921	0	144			72													31					1	144	2	184.986	907.927	0	144				172
								1	145	0	908.828	196.672	0	145			50													93					1	145	1	468.958	912.469	0	145				113
								1	146	2	411.28	199.395	0	146			110													86					1	146	1	280.343	917.821	0	146				104
								1	147	0	444.698	204.787	0	147			312													273					1	147	3	271.221	923.161	0	147				104
								1	148	0	739.624	207.855	0	148			53													41					1	148	5	740.017	926.07	0	148				108
								1	149	0	677.924	204.639	0	149			70													118					1	149	4	663.157	925.113	0	149				158
								1	150	0	549.778	209.375	0	150			116													150					1	150	3	425.498	945.112	0	150				557
								1	151	1	786.485	209.376	0	151			36													104					1	151	3	762.866	949.924	0	151				122
								1	152	2	43.663	215	0	152			35													58					1	152	2	748.927	952.682	0	152				94
								1	153	1	90.5724	209.451	0	153			70													160					1	153	2	755.458	961.949	0	153				29
								1	154	0	616.513	212.581	0	154			46													68					1	154	1	732.615	966.269	0	154				38
								1	155	0	986.373	216.018	0	155			35													255					1	155	5	504.415	964.216	0	155				40
								1	156	0	217.458	214.763	0	156			54													45					1	156	1	517.725	970.55	0	156				67
								1	157	2	68.0727	222.284	0	157			95													83					1	157	0	356.674	971.652	0	157				114
								1	158	0	253.134	220.089	0	158			42													131					1	158	0	456.126	971.478	0	158				40
								1	159	0	389.085	222.287	0	159			198													97					1	159	1	465.333	975.127	0	159				236
								1	160	0	198.776	224.217	0	160			47													98					1	160	0	375.128	982.404	0	160				139
								1	161	0	839.521	224.137	0	161			125													261					1	161	0	826.695	984.797	0	161				374
								1	162	5	466.952	225.714	0	162			73													48					1	162	6	145.928	994.229	0	162				138
								1	163	0	209.679	226.3	0	163			181													57					1	163	4	490.211	996.996	0	163				89
								1	164	1	81.6216	229.611	0	164			180													69					1	164	0	397.996	992.205	0	164				90
								1	165	1	990.936	232.546	0	165			209													88					1	165	3	161.591	998.307	0	165				293
								1	166	0	766.776	235.385	0	166			51													31					1	166	1	949.333	1004.71	0	166				88
								1	167	0	881.105	232.59	0	167			80													69					1	167	0	425.025	1009.5	0	167				132
								1	168	0	493.324	232.309	0	168			157													168															93
								1	169	0	363.205	236.472	0	169			88													132							77								94
								1	170	0	399.11	236.3	0	170			232													260							90	53.8922							160
								1	171	4	659.882	240.71	0	171			227													49							167								46
								1	172	1	202.226	235.652	0	172			92													50															58
								1	173	0	483.883	238.703	0	173			233													132															49
								1	174	0	143.342	244.062	0	174			35													111															831
								1	175	0	146.684	250.696	0	175			155													181															46
								1	176	6	678.223	258.864	0	176			199													142															115
								1	177	6	954.764	253.46	0	177			147													62															53
								1	178	0	259.993	255.689	0	178			169													138															51
								1	179	1	834.947	253.188	0	179			94													53															163
								1	180	0	880.315	256.245	0	180			60													73															92
								1	181	4	933.978	251.331	0	181			59													81															115
								1	182	1	16.9135	257.788	0	182			31													58															225
								1	183	0	363.441	257.634	0	183			47													74															117
								1	184	0	208.386	261.723	0	184			72													99															147
								1	185	4	164.19	267.704	0	185			154													151															91
								1	186	0	544.183	262.549	0	186			426													110															103
								1	187	0	749.356	260.116	0	187			190													117															181
								1	188	1	402.407	263.452	0	188			145													59															259
								1	189	1	522.797	263.989	0	189			280													98															31
								1	190	1	1003	269.994	0	190			32													91															239
								1	191	0	148.485	267.439	0	191			85													307															168
								1	192	1	531.967	270.218	0	192			405													139															36
								1	193	0	265.274	270.068	0	193			38													232															134
								1	194	1	771.605	273.653	0	194			177													74															194
								1	195	0	705.53	275.482	0	195			186													56															236
								1	196	1	558.687	271.619	0	196			185													29															43
								1	197	0	748.339	270.568	0	197			70													66															42
								1	198	1	142.274	280.683	0	198			261																												352
								1	199	0	321.561	281.47	0	199			31																												121
								1	200	0	269.794	283.574	0	200			59																												92
								1	201	1	780.548	282.762	0	201			75																												231
								1	202	0	355.905	282.711	0	202			117																												60
								1	203	0	410.153	285.737	0	203			493																												439
								1	204	1	562.114	287.35	0	204			151																												114
								1	205	0	678.908	287.908	0	205			29																												762
								1	206	0	193.408	290.345	0	206			62																												228
								1	207	0	331.7	288.691	0	207			128																												45
								1	208	5	542.559	287.021	0	208			239																												34
								1	209	0	717.728	286.84	0	209			510																												175
								1	210	0	512.88	294.373	0	210			76																												178
								1	211	5	575.801	293.58	0	211			140																												81
								1	212	0	414	296.831	0	212			98																												45
								1	213	1	52.6534	298.932	0	213			102																												180
								1	214	0	420.368	301.309	0	214			115																												157
								1	215	0	443.269	300.591	0	215			33																												69
								1	216	0	17.9528	304.425	0	216			218																												63
								1	217	1	204.699	301.577	0	217			31																												187
								1	218	0	475.086	304.886	0	218			81																												127
								1	219	0	871.723	304.114	0	219			80																												152
								1	220	4	187.251	312.597	0	220			89																												38
								1	221	2	541.19	314.734	0	221			49																												49
								1	222	0	241.882	313.846	0	222			141																												175
								1	223	0	262.577	320.549	0	223			90																												44
								1	224	0	995.56	320.714	0	224			90																												44
								1	225	0	829.621	324.155	0	225			66																												96
								1	226	2	582.487	327.408	0	226			135																												118
								1	227	3	208.836	319.689	0	227			40																												69
								1	228	1	750.794	330.489	0	228			342																												116
								1	229	2	270.145	345.142	0	229			73																												50
								1	230	1	821.391	337.412	0	230			53																												49
								1	231	7	249.551	353.879	0	231			233																												47
								1	232	0	327.533	341.652	0	232			35																												120
								1	233	4	224.165	343.306	0	233			177																												51
								1	234	0	121.788	347.365	0	234			115																												77
								1	235	1	149.214	346.781	0	235			93																												43
								1	236	0	948.255	351.667	0	236			53																												183
								1	237	0	582.349	353.149	0	237			79																												256
								1	238	1	615.279	351.441	0	238			101																												93
								1	239	0	599.333	352.311	0	239			79																												82
								1	240	0	172.36	349.643	0	240			31																												336
								1	241	1	7.7377	363.148	0	241			65																												69
								1	242	0	646.662	360.676	0	242			79																												48
								1	243	1	297.358	364.067	0	243			46																												562
								1	244	0	138.089	360.205	0	244			98																												87
								1	245	0	526.318	368.214	0	245			30																												308
								1	246	0	721.986	368.697	0	246			78																												866
								1	247	1	216.439	368.928	0	247			62																												357
								1	248	0	1003.78	375.435	0	248			35																												484
								1	249	2	105.538	369.648	0	249			94																												70
								1	250	0	157	373.473	0	250			35																												317
								1	251	0	734.057	373.614	0	251			42																												114
								1	252	0	745.86	372.853	0	252			98																												345
								1	253	1	884.219	375.164	0	253			112																												464
								1	254	0	98.8955	379.403	0	254			157																												621
								1	255	0	227.881	379.434	0	255			172																												229
								1	256	0	612.067	376.416	0	256			89																												49
								1	257	1	167.883	386.08	0	257			218																												132
								1	258	0	726.557	380.9	0	258			212																												40
								1	259	0	431.854	381.11	0	259			34																												149
								1	260	1	856.578	385.516	0	260			144																												251
								1	261	2	910.496	383.751	0	261			54																												68
								1	262	2	132.223	387.412	0	262			297																												83
								1	263	1	835.138	388.688	0	263			135																												318
								1	264	0	18.1048	389.457	0	264			213																												36
								1	265	0	627.385	392.282	0	265			265																												184
								1	266	3	323.815	393.703	0	266			96																												69
								1	267	0	864.078	392.835	0	267			152																												32
								1	268	4	485.147	401.94	0	268			237																												127
								1	269	1	757.246	394.708	0	269			112																												120
								1	270	0	451.961	405.128	0	270			134																												227
								1	271	2	311.932	404.674	0	271			89																												73
								1	272	0	799.756	399.163	0	272			78																												144
								1	273	2	49.277	399.885	0	273			221																												31
								1	274	0	189.811	405.745	0	274			102																												111
								1	275	2	28.4233	410.374	0	275			184																												75
								1	276	1	153.251	407.674	0	276			94																												64
								1	277	1	43.0552	412.841	0	277			134																												177
								1	278	0	278.051	411.936	0	278			186																												126
								1	279	2	568.142	411.221	0	279			100																												96
								1	280	0	494.435	415.293	0	280			104																												29
								1	281	0	326.062	420.625	0	281			147																												157
								1	282	0	744.466	414.556	0	282			37																												91
								1	283	2	463.787	422.506	0	283			124																												176
								1	284	6	56.3508	427.469	0	284			87																												178
								1	285	2	510.197	426.711	0	285			49																												176
								1	286	4	914.901	427.558	0	286			49																												184
								1	287	0	266.743	430.425	0	287			50																												85
								1	288	0	970.98	431.133	0	288			259																												52
								1	289	0	173.146	428.232	0	289			273																												30
								1	290	0	294.509	429.465	0	290			93																												115
								1	291	1	386.009	423.919	0	291			150																												54
								1	292	1	32.134	430.784	0	292			120																												159
								1	293	0	273.427	430.893	0	293			38																												160
								1	294	0	747.245	430.903	0	294			285																												319
								1	295	0	12.0814	438.579	0	295			40																												175
								1	296	0	410.124	438.8	0	296			88																												95
								1	297	3	489.088	435.517	0	297			107																												161
								1	298	6	566.508	431.709	0	298			92																												101
								1	299	0	379.273	441.753	0	299			221																												103
								1	300	0	872.33	441.511	0	300			178																												32
								1	301	3	928.453	441.686	0	301			140																												89
								1	302	0	950.073	442.028	0	302			143																												114
								1	303	1	280.964	442.979	0	303			714																												189
								1	304	0	906.854	446.135	0	304			241																												96
								1	305	0	18.1325	448.392	0	305			129																												39
								1	306	4	447.877	456.143	0	306			32																												95
								1	307	3	468.922	446.488	0	307			194																												206
								1	308	1	598.767	437.826	0	308			121																												329
								1	309	0	883.901	447.478	0	309			73																												114
								1	310	0	963.138	445.512	0	310			58																												45
								1	311	1	152.44	449.116	0	311			54																												102
								1	312	1	642.242	450.705	0	312			137																												71
								1	313	1	808.436	457.017	0	313			135																												165
								1	314	1	76	454.756	0	314			257																												76
								1	315	0	721.203	455.453	0	315			344
								1	316	1	850.615	453.51	0	316			51
								1	317	1	465.577	467.508	0	317			265
								1	318	1	292	463.137	0	318			39
								1	319	0	257.925	457.701	0	319			352
								1	320	0	1007.61	459.57	0	320			54
								1	321	0	583.106	467.625	0	321			92
								1	322	0	699.995	471.8	0	322			168
								1	323	0	791.571	464.439	0	323			122
								1	324	1	260.122	475.19	0	324			84
								1	325	1	170.276	463.552	0	325			64
								1	326	1	418.322	473.865	0	326			44
								1	327	0	309.945	473.425	0	327			112
								1	328	0	24.0409	475.747	0	328			51
								1	329	0	404.62	480.752	0	329			36
								1	330	0	511.801	479.226	0	330			35
								1	331	0	674.415	482.458	0	331			112
								1	332	0	1012.29	481.778	0	332			138
								1	333	0	916.256	479.915	0	333			44
								1	334	0	305.033	486.298	0	334			33
								1	335	0	882.463	487.537	0	335			41
								1	336	1	556.869	493.945	0	336			35
								1	337	3	856.444	490.01	0	337			33
								1	338	0	866.859	488.423	0	338			140
								1	339	0	962.904	492.624	0	339			167
								1	340	0	276.227	494.723	0	340			65
								1	341	0	697.787	496.708	0	341			151
								1	342	1	331.068	496.43	0	342			41
								1	343	1	232.579	500.988	0	343			158
								1	344	3	422.594	494.973	0	344			34
								1	345	0	510.123	497.543	0	345			221
								1	346	0	295.768	501.834	0	346			351
								1	347	1	185.788	512.762	0	347			141
								1	348	1	137.127	507.006	0	348			195
								1	349	0	42.7123	510.247	0	349			146
								1	350	1	72.4361	510.128	0	350			173
								1	351	0	333.391	511.8	0	351			32
								1	352	0	728.512	510.91	0	352			58
								1	353	1	663.958	512.495	0	353			65
								1	354	0	916.242	514.609	0	354			111
								1	355	0	272.059	513.932	0	355			108
								1	356	0	973.305	511.803	0	356			52
								1	357	1	345.784	520.952	0	357			224
								1	358	0	747.862	518.391	0	358			68
								1	359	0	772.191	515.976	0	359			363
								1	360	0	103.51	517.399	0	360			33
								1	361	1	202.512	524.369	0	361			99
								1	362	1	668.5	522.994	0	362			47
								1	363	1	654.894	522.111	0	363			45
								1	364	0	331.686	521.4	0	364			47
								1	365	0	98.6022	530.065	0	365			164
								1	366	1	549.102	523.948	0	366			117
								1	367	0	114.19	534.034	0	367			44
								1	368	1	806.673	532.921	0	368			147
								1	369	0	248.672	536.537	0	369			96
								1	370	1	298.805	537.006	0	370			47
								1	371	0	284.209	538.134	0	371			74
								1	372	0	533.137	539.863	0	372			43
								1	373	0	715.483	540.466	0	373			82
								1	374	0	179.045	542.933	0	374			191
								1	375	0	228.885	550.981	0	375			75
								1	376	0	254.173	546.265	0	376			45
								1	377	3	37.7545	549.025	0	377			82
								1	378	1	78.288	547.372	0	378			38
								1	379	0	508.711	547.392	0	379			100
								1	380	1	76.0299	559.946	0	380			72
								1	381	0	906.312	556.456	0	381			189
								1	382	0	203.605	559.18	0	382			32
								1	383	1	490.11	556.164	0	383			62
								1	384	0	149.194	558.41	0	384			172
								1	385	0	219.092	559	0	385			61
								1	386	0	515.588	553.105	0	386			78
								1	387	0	534.975	556.983	0	387			90
								1	388	0	521.335	560.445	0	388			116
								1	389	3	318.853	565.311	0	389			101
								1	390	1	383.797	562.108	0	390			338
								1	391	0	256.003	564.47	0	391			45
								1	392	0	6.73529	563.745	0	392			336
								1	393	0	473.407	564.185	0	393			243
								1	394	0	103.815	567.852	0	394			35
								1	395	0	647.778	574.381	0	395			181
								1	396	1	169.172	573.179	0	396			634
								1	397	0	520.865	573.023	0	397			144
								1	398	1	565.713	573.191	0	398			60
								1	399	4	369.632	580.532	0	399			90
								1	400	2	394.522	581.733	0	400			51
								1	401	0	266.347	583.357	0	401			62
								1	402	0	474.177	587.858	0	402			51
								1	403	0	821.123	587.708	0	403			215
								1	404	2	514.657	587.685	0	404			326
								1	405	0	702.364	590.721	0	405			238
								1	406	0	418.154	596.598	0	406			162
								1	407	0	978.738	589.405	0	407			74
								1	408	0	94.7385	587.388	0	408			53
								1	409	0	48.4286	593.418	0	409			51
								1	410	1	67.4478	598.836	0	410			98
								1	411	0	555.383	593.784	0	411			56
								1	412	3	391.703	601.849	0	412			30
								1	413	1	887.094	598.263	0	413			117
								1	414	1	660.034	600.201	0	414			99
								1	415	2	356.94	597.602	0	415			113
								1	416	0	995.542	596.542	0	416			63
								1	417	1	842.833	593.996	0	417			108
								1	418	0	519.562	600.281	0	418			183
								1	419	0	207.763	603.558	0	419			140
								1	420	0	251.292	605.949	0	420			104
								1	421	1	130.928	610.975	0	421			207
								1	422	0	239.649	614.779	0	422			92
								1	423	1	385.084	611.994	0	423			50
								1	424	0	814.761	615.194	0	424			62
								1	425	0	906.591	610.973	0	425			241
								1	426	0	303.522	616.464	0	426			40
								1	427	1	795.298	617.378	0	427			101
								1	428	0	751.574	616.903	0	428			45
								1	429	0	350.576	618.163	0	429			93
								1	430	1	603	620.298	0	430			66
								1	431	0	907.515	618.574	0	431			99
								1	432	0	324.667	618.626	0	432			61
								1	433	0	982.898	615.898	0	433			98
								1	434	0	256.817	624.366	0	434			372
								1	435	1	362.226	625.23	0	435			116
								1	436	0	110.496	629.723	0	436			50
								1	437	0	615.709	628.45	0	437			172
								1	438	0	262.319	631.181	0	438			46
								1	439	0	695.86	632.69	0	439			46
								1	440	0	583.506	633.455	0	440			133
								1	441	1	796.021	640.394	0	441			52
								1	442	10	408.177	637.911	0	442			115
								1	443	0	304.605	644.377	0	443			188
								1	444	1	753.826	644.794	0	444			149
								1	445	1	791.586	649.384	0	445			39
								1	446	7	464.347	657.013	0	446			273
								1	447	1	573.656	654.561	0	447			51
								1	448	0	609.891	651.641	0	448			220
								1	449	0	234.057	652.214	0	449			119
								1	450	1	927.538	653.88	0	450			136
								1	451	1	391.594	655.791	0	451			116
								1	452	0	418.796	659.204	0	452			29
								1	453	1	831.895	655.206	0	453			84
								1	454	1	360.953	658.368	0	454			32
								1	455	0	770.04	661.384	0	455			36
								1	456	0	191.676	659.69	0	456			37
								1	457	0	621.857	667.409	0	457			36
								1	458	0	740.636	666.386	0	458			170
								1	459	0	432.265	665.426	0	459			100
								1	460	0	128.681	669.956	0	460			68
								1	461	1	413.853	670.95	0	461			151
								1	462	0	779.686	665.401	0	462			37
								1	463	0	771.354	670.823	0	463			56
								1	464	0	277.469	669.827	0	464			36
								1	465	0	60.1818	679.292	0	465			208
								1	466	1	452.054	674.804	0	466			69
								1	467	0	880.175	669.296	0	467			36
								1	468	0	936.396	676.972	0	468			64
								1	469	1	580.526	678.697	0	469			87
								1	470	0	691.431	674.814	0	470			54
								1	471	0	736.292	675.153	0	471			61
								1	472	0	864.278	673.232	0	472			59
								1	473	3	662.645	668.125	0	473			59
								1	474	0	428.37	682.495	0	474			41
								1	475	1	592.624	679.591	0	475			278
								1	476	0	871.174	688.286	0	476			124
								1	477	2	519.697	687.013	0	477			60
								1	478	0	911.195	683.929	0	478			181
								1	479	0	83.8167	688.733	0	479			113
								1	480	0	954.307	686.16	0	480			190
								1	481	0	349.237	686.963	0	481			168
								1	482	1	748.608	694.51	0	482			87
								1	483	0	418.599	695.503	0	483			53
								1	484	0	512.299	690.805	0	484			79
								1	485	5	453.979	691.712	0	485			92
								1	486	0	217.685	692.041	0	486			105
								1	487	0	572.905	698.857	0	487			486
								1	488	0	302.742	697.808	0	488			146
								1	489	0	948.846	696.789	0	489			47
								1	490	0	768.012	699.939	0	490			295
								1	491	1	30.2774	701.921	0	491			166
								1	492	0	989.221	703.965	0	492			283
								1	493	1	155.946	710.35	0	493			75
								1	494	0	750.893	708.691	0	494			45
								1	495	0	619.886	707.265	0	495			83
								1	496	1	66.8091	708.155	0	496			233
								1	497	2	636.746	708.704	0	497			92
								1	498	0	267.02	713.059	0	498			70
								1	499	0	941.268	710.577	0	499			209
								1	500	1	188.485	712.054	0	500			47
								1	501	1	673.385	710.231	0	501			59
								1	502	0	975.99	711.525	0	502			266
								1	503	0	558.05	714.871	0	503			30
								1	504	2	685.375	706.893	0	504			48
								1	505	0	903.48	714.463	0	505			116
								1	506	0	365.616	715.636	0	506			200
								1	507	0	15.5182	715.416	0	507			45
								1	508	0	419.45	722.241	0	508			70
								1	509	1	841.535	724.792	0	509			169
								1	510	2	393.164	726.128	0	510			76
								1	511	0	431.663	728.767	0	511			143
								1	512	0	519.658	728.862	0	512			31
								1	513	5	326.15	731.282	0	513			71
								1	514	0	537.333	722.846	0	514			131
								1	515	2	909.029	726.966	0	515			62
								1	516	0	554.936	730.175	0	516			38
								1	517	2	340.953	731.208	0	517			52
								1	518	0	80.8707	730.49	0	518			54
								1	519	1	295.368	735.487	0	519			40
								1	520	0	730.591	737.075	0	520			111
								1	521	1	620.536	736.257	0	521			71
								1	522	1	942.302	740.889	0	522			49
								1	523	0	569.806	737.8	0	523			31
								1	524	2	384.756	742.252	0	524			170
								1	525	0	154.424	742.588	0	525			87
								1	526	0	738.529	743.788	0	526			70
								1	527	0	217.691	742.259	0	527			81
								1	528	3	490.771	741.713	0	528			131
								1	529	0	7.7931	745.034	0	529			45
								1	530	1	876.056	747.39	0	530			140
								1	531	0	164.656	740.166	0	531			38
								1	532	4	541.2	744.417	0	532			103
								1	533	0	650.176	744.494	0	533			29
								1	534	2	67.4041	745.542	0	534			53
								1	535	0	17.558	746.819	0	535			42
								1	536	0	371.482	748.431	0	536			30
								1	537	0	196.034	749.795	0	537			51
								1	538	0	410.219	752.256	0	538			101
								1	539	1	243.151	758.129	0	539			474
								1	540	4	474.819	776.768	0	540			29
								1	541	1	798.146	756.729	0	541			352
								1	542	0	393.667	759.611	0	542			114
								1	543	4	535.321	760.894	0	543			83
								1	544	0	62.6341	762.325	0	544			133
								1	545	2	496.251	763.927	0	545			95
								1	546	2	781.772	761.781	0	546			70
								1	547	0	210.071	762.455	0	547			90
								1	548	0	852.389	764.802	0	548			179
								1	549	6	298.195	772.658	0	549			335
								1	550	0	998.688	763.624	0	550			80
								1	551	1	82.9022	765.272	0	551			128
								1	552	0	448.075	768.593	0	552			45
								1	553	0	798.73	768.109	0	553			94
								1	554	1	148.565	771.466	0	554			48
								1	555	0	30.2894	775.88	0	555			132
								1	556	1	111.497	778.398	0	556			56
								1	557	1	282.534	775.451	0	557			80
								1	558	1	326.633	780.055	0	558			40
								1	559	0	654.718	778.366	0	559			55
								1	560	1	677.669	780.661	0	560			46
								1	561	0	46.407	779.802	0	561			46
								1	562	1	729.464	779.591	0	562			233
								1	563	0	666.542	780.626	0	563			88
								1	564	0	882.733	777.85	0	564			76
								1	565	1	570.296	775.566	0	565			162
								1	566	0	826.966	782.157	0	566			98
								1	567	0	27.042	787.462	0	567			102
								1	568	0	253.643	788.779	0	568			52
								1	569	0	679.173	793.346	0	569			29
								1	570	0	634.641	790.699	0	570			88
								1	571	0	159.145	801.797	0	571			81
								1	572	0	229.141	793.88	0	572			351
								1	573	0	581.165	794.373	0	573			247
								1	574	0	1015.91	795.812	0	574			257
								1	575	0	911.486	796.014	0	575			46
								1	576	0	977.971	804.876	0	576			327
								1	577	0	512.037	804.693	0	577			97
								1	578	0	946.118	806.395	0	578			50
								1	579	0	698.399	805.512	0	579			82
								1	580	0	964.056	805.917	0	580			49
								1	581	1	783.355	811.03	0	581			134
								1	582	3	187.629	810.862	0	582			161
								1	583	0	602.663	812.622	0	583			39
								1	584	6	650.711	807.56	0	584			212
								1	585	1	500.914	812.854	0	585			83
								1	586	0	161	815.543	0	586			195
								1	587	1	327.145	819.522	0	587			50
								1	588	0	472.812	817.014	0	588			125
								1	589	3	529.349	812.72	0	589			207
								1	590	0	497.682	821.455	0	590			82
								1	591	0	594.289	819.826	0	591			35
								1	592	0	783.177	823.188	0	592			44
								1	593	2	668.526	824.46	0	593			39
								1	594	0	373.645	825.43	0	594			145
								1	595	1	318.492	831.056	0	595			381
								1	596	0	681.282	825.12	0	596			46
								1	597	3	182.45	836.157	0	597
								1	598	0	45.4724	828.784	0	598
								1	599	0	235.197	828.644	0	599
								1	600	1	506.289	835.106	0	600
								1	601	3	524.491	829.966	0	601
								1	602	0	435.7	835.557	0	602
								1	603	0	386.273	838.421	0	603
								1	604	0	746.88	836.36	0	604
								1	605	1	858.01	836.55	0	605
								1	606	0	430.88	843.586	0	606
								1	607	1	478.1	839.643	0	607
								1	608	1	301.127	841	0	608
								1	609	0	979.309	842.285	0	609
								1	610	1	554.995	846.675	0	610
								1	611	0	657.083	846.076	0	611
								1	612	0	346.233	850.814	0	612
								1	613	0	927.056	851.731	0	613
								1	614	0	185.294	849.603	0	614
								1	615	0	674.371	852.112	0	615
								1	616	0	135.794	851.366	0	616
								1	617	0	425.497	852	0	617
								1	618	1	635.747	854.805	0	618
								1	619	0	961.982	855.393	0	619
								1	620	0	59.9714	855.886	0	620
								1	621	0	646.738	860.662	0	621
								1	622	2	304.843	858.92	0	622
								1	623	1	889.601	857.926	0	623
								1	624	0	790.24	864.794	0	624
								1	625	0	24.2065	870.598	0	625
								1	626	0	541.716	867.897	0	626
								1	627	1	820.097	872.031	0	627
								1	628	0	148.304	876.311	0	628
								1	629	1	1000.4	868.27	0	629
								1	630	0	180.76	877.85	0	630
								1	631	0	113.169	876.651	0	631
								1	632	1	238.94	877.169	0	632
								1	633	0	302.989	877.661	0	633
								1	634	0	583.89	874.276	0	634
								1	635	0	123.218	878.321	0	635
								1	636	0	958.883	879.815	0	636
								1	637	4	349.48	896.491	0	637
								1	638	1	372.892	883.231	0	638
								1	639	0	684.423	886.224	0	639
								1	640	0	75.2188	880.448	0	640
								1	641	1	101.699	880.434	0	641
								1	642	0	396.74	879.704	0	642
								1	643	0	225.993	885.215	0	643
								1	644	3	728.479	885.938	0	644
								1	645	0	618.281	891.202	0	645
								1	646	1	295.649	892.49	0	646
								1	647	0	382.98	895.01	0	647
								1	648	0	394.032	895.232	0	648
								1	649	1	1001	897.114	0	649
								1	650	0	788.913	900.067	0	650
								1	651	1	320.175	903.132	0	651
								1	652	1	723.042	907.224	0	652
								1	653	0	832.262	901.205	0	653
								1	654	0	382.467	910.037	0	654
								1	655	1	198.355	912.309	0	655
								1	656	0	293.564	910.415	0	656
								1	657	0	404.721	904.544	0	657
								1	658	0	430.108	914.432	0	658
								1	659	0	16.7899	919	0	659
								1	660	6	699.057	911.499	0	660
								1	661	2	873.431	909.272	0	661
								1	662	0	418.061	919.252	0	662
								1	663	0	655.21	927.37	0	663
								1	664	0	42.039	928.013	0	664
								1	665	0	791.178	928.188	0	665
								1	666	0	53.6575	929.219	0	666
								1	667	1	378.178	933.186	0	667
								1	668	0	553.4	930.971	0	668
								1	669	1	776.871	934.028	0	669
								1	670	0	359.3	935.6	0	670
								1	671	0	929.056	938.938	0	671
								1	672	0	792.459	940.658	0	672
								1	673	2	807.896	937.915	0	673
								1	674	0	588.106	942.064	0	674
								1	675	0	211.966	941.803	0	675
								1	676	1	842.073	942.473	0	676
								1	677	0	59.2857	946.793	0	677
								1	678	0	357.923	949.284	0	678
								1	679	0	218.548	952.722	0	679
								1	680	7	293.038	953.54	0	680
								1	681	1	45.0431	962.293	0	681
								1	682	2	287.262	967.202	0	682
								1	683	2	470.728	966.417	0	683
								1	684	1	75.7382	967.793	0	684
								1	685	0	375.04	973.432	0	685
								1	686	0	977.045	971.173	0	686
								1	687	1	771.94	969.286	0	687
								1	688	2	435.98	976.31	0	688
								1	689	1	506.081	970.081	0	689
								1	690	0	850.748	970.514	0	690
								1	691	0	585.89	976.939	0	691
								1	692	0	745.122	972.827	0	692
								1	693	0	738.044	974.989	0	693
								1	694	3	928.459	975.385	0	694
								1	695	3	319.004	972.057	0	695
								1	696	0	879.35	980.272	0	696
								1	697	0	154.264	982.116	0	697
								1	698	1	469.768	985.104	0	698
								1	699	0	627.231	984.517	0	699
								1	700	0	229.975	992.149	0	700
								1	701	12	335.952	993.086	0	701
								1	702	0	974.631	991.738	0	702
								1	703	0	184.346	988.547	0	703
								1	704	0	242.789	990.885	0	704
								1	705	0	896.987	995.584	0	705
								1	706	0	105.17	995.189	0	706
								1	707	0	209.299	998.935	0	707
								1	708	0	969.778	1000.88	0	708
								1	709	0	980.337	1000.3	0	709
								1	710	0	756.573	1003.3	0	710
								1	711	0	925.109	1003.08	0	711
								1	712	5	196.076	1003.76	0	712
								1	713	1	554.276	1006.87	0	713
								1	714	0	246.263	1007.31	0	714
										432
										282	39.4958

## Sheet: Data for Fig5b
	Before attachment	After 1 week of co-culture
		Coculture	control_ only BMSC no bsc
2w dif +3w mat	%area	%area	%area
	1.64029	1.803	1.484
	1.62875	1.47	1.571
	1.61609	1.555	1.807
	1.30847	1.768	1.771
3w dif + 2 w mat
	%area	%area	%area
	0.928984	0.981	0.832
	1.0808	1.252	1.164
	1.24349	0.755	1.078
	1.31112	0.782	1.361
2w dif +3w mat	count	total area	average size	%area			count	total area	average size	%area
	204	20311	99.564	1.803		D5_Control_MSConly_2d3m_5x_z1_tiles4x4_DAPI_Lipitox&Myog488_DesCy5_Stitch_Maximum intensity projection-5.lsm	132	19166.7	145.202	1.484
	208	16559	79.611	1.47		D5_Control_MSConly_2d3m_5x_z1_tiles4x4_DAPI_Lipitox&Myog488_DesCy5_Stitch_Maximum intensity projection-5.lsm	101	20292.3	200.914	1.571
	20	17515.8	875.788	1.555		D5_Control_MSConly_2d3m_5x_z1_tiles4x4_DAPI_Lipitox&Myog488_DesCy5_Stitch_Maximum intensity projection-6.lsm	233	23337.7	100.162	1.807
	32	19923.3	622.604	1.768		D5_Control_MSConly_2d3m_5x_z1_tiles4x4_DAPI_Lipitox&Myog488_DesCy5_Stitch_Maximum intensity projection-5.lsm	505	22874.9	45.297	1.771
3w dif + 2 w mat
	count	total area	average size	%area			count	total area	average size	%area
	141	8417.07	59.696	0.981		C1-B4_Control_MSConly_3d2m_5x_z1_tiles4x4_DAPI_Lipitox&Myog488_DesCy5_Stitch_Maximum intensity projection-5.lsm	158	9217.5	58.339	0.832
	134	10743.3	80.174	1.252		C1-B4_Control_MSConly_3d2m_5x_z1_tiles4x4_DAPI_Lipitox&Myog488_DesCy5_Stitch_Maximum intensity projection-6.lsm	170	12900.8	75.887	1.164
	78	6478.52	83.058	0.755		C1-B4_Control_MSConly_3d2m_5x_z1_tiles4x4_DAPI_Lipitox&Myog488_DesCy5_Stitch_Maximum intensity projection-5.lsm	307	11950.2	38.926	1.078
	80	6709.89	83.874	0.782		C1-B4_Control_MSConly_3d2m_5x_z1_tiles4x4_DAPI_Lipitox&Myog488_DesCy5_Stitch_Maximum intensity projection-5.lsm	155	15083.2	97.311	1.361
A1 coculture 3w dif 2w mat														A2- CoCulture 2diff 3mat															Control: after 1 week BMSC: no BSC																Control: after 1 week BMSC: no BSC
																																													3w differentiation 2w mat
